# Supplementary material for: Genetic Relationships of Puccinia striiformis f. sp. tritici in Southwestern and Northwestern China
Source: Microbiol Spectr. 2022 Jul 27;10(4):e01530-22. doi: 10.1128/spectrum.01530-22 (PMC9430570; doi:10.1128/spectrum.01530-22)
Supplement: Supplemental file 2 — Supplemental material. Download spectrum.01530-22-s0002.xlsx, XLSX file, 0.5 MB [file spectrum.01530-22-s0002.xlsx]

## Sheet: TABLE S1
TABLE S1 12 pairs of simple sequence repeat markers (SSR) used to genotype Pst, and for each locus, the number of alleles, the observed and expected heterozygosity, and polymorphic information content.
Locus	Repeat motif	Fluorescence	SSRa primer sequence (5’-3’)	Tm(℃)	No. allele size(bp)	Na	Ho	He	PIC	Reference
CPS8	(CAG)14	Hex	F: FAM-GATAAGAAACAAGGGACAGC	55	203–209	3.2	0.095	0.359	0.453	Chen et al., 2009
			R: CAGTGAACCCAATTACTCAG
CPS13	(GAC)6	Fam	F: FAM-TCCAGGCAGTAAATCAGACGC	58	125–128	2.7	0.303	0.257	0.222	Chen et al., 2009
			R: ATCAGCAGGTGTAGCCCCATC
CPS27	(TTC)4	Tamra	F: TAMRA-GATGGGGAAAAGTAAGAAGT	57	225–228	2.1	0.329	0.253	0.212	Chen et al., 2009
			R: GGTGGGGGATGTAAGTATGTA
CPS34	(TC)9	Tamra	F: TAMRA-GTTGGCTACGAGTGGTCATC	55	101-117	4.7	0.404	0.424	0.701	Chen et al., 2009
			R: TAACACTACAAAAGGGGTC
RJO3	(TGG)8	Hex	F: FAM- GCAGCACTGGCAGGTGG	52	203-205	1.7	0.313	0.269	0.362	Enjalbert et al., 2002
			R: GATGAATCAGGATGGCTCC
RJO20	(CAG)4	Hex	F: HEX-AGAAGATCGACGCACCCG	52	285-288	2.2	0.374	0.332	0.306	Enjalbert et al., 2002
			R: CCTCCGATTGGCTTAGGC
RJN3	(CT)9	Rox	F: ROX-TGGTGGTGCTCCTCTAGTC	52	338-344	2.9	0.294	0.262	0.313	Bahri et al., 2009a
			R: AGGGGTCTTGTAAGATGCTC
RJN5	(CT)8	Rox	F: ROX-AACGGTCAACAGCACTCAC	52	225-230	2.4	0.152	0.104	0.102	Bahri et al., 2009a
			R: AGTTGGTCGCGTTTTGCTC
RJN6	(AAC)9	Fam	F: TAMRA-CAATCTGGCGGACAGCAAC	52	315-318	2.2	0.208	0.206	0.133	Bahri et al., 2009a
			R: CACCTAGGATACCACCGCC
RJN8	(GAT)8	Fam	F: FAM-ACTGGGCAGACTGGTCAAC	52	305-308	1.4	0.048	0.041	0.07	Bahri et al., 2009a
			R: TCGTTTCCCTCCAGATGGC
RJN13	(ACG)6	Hex	F: HEX-TTAGCTCAGCCGGTTCCTC	52	149-152	2.9	0.324	0.316	0.284	Bahri et al., 2009a
			R: CAGGTGTAGCCCCATCTCC
WSR44	(GT)6	Hex	F: HEX-AGGCCCCAGGAACACAAAAA	56	185-189	2.4	0.399	0.32	0.351	Zhan et al., 2015
			R: TCACACACGCTCCACAGTAC
SSRa, simple sequence repeat; Na, number of alleles; Ho, observed heterozygosity (Nei 1978); He, expected heterozygosity (Nei 1978); PIC, polymorphism information contents (Botstein et al. 1980).

## Sheet: TABLE S2
TABLE S2 The sampling information of the 2103 Pst isolates and its’ attribution in various spatial subpopulations.
Agroecosystem	Province/City (Group P) a	N	Elevation (Group E)/(Group L)	Geographic region (Group R)	N	County/District (Group C)	Town	Village/site	Cultivar
Southwestern	Chongqing (19SCQ)	182	176-640m (0.0-0.2K, 0.2-0.4K, 0.4-0.6K, 0.6-0.8K)/(Lowland, Plain)	Sichuan Basin (19SSB)	355	Nanchuan (19SCNC), Liangping (19SCLP), Yongchuan (19SCYC), Fengdu (19SCFD), Zhongxian (19SCZX)	9	13	10
	Sichuan (19SSC)	681	222-2,806m (0.2-0.4K, 0.4-0.8K, 0.8-1.0K, 1.0-1.2K, 1.2-1.4K, 1.4-1.6K, 1.6-1.8K, 1.8-2.0K, 2.0-2.2K, 2.2-2.4K, 2.4-2.6K, 2.6-2.8K, 2.8-3.0K)/(Lowland to EHM)			Qingshen (19SSQS), Shehong (19SSH), Gaoxian (19SSGX), Jiajiang (19SSJJ), Hejiang (19SSHJ), Linshui (19SSLS), Lezhi (19SSLZ)	11	22	12
				Northern Sichuan (19SSN)	224	Qingchuan (19SSQC), Zhaohua (19SSZH), Jiange (19SSJG), Pingchang (19SSPC), Zitong (19SSZT), Santai (19SSST)	15	26	12
				Southwestern Sichuan (19SSSW)	213	Mianning (19SSMN), Muli (19SSML), Ningnan (19SSNN), Huidong (19SSHD), Dechang (19SSDC), Yanyuan (19SSYY)	11	26	8
				Northwestern Sichuan (19SSNW)	71	Maerkang(19SSME), Heishui (19SSHS), Jinchuan(19SSJC)	7	11	3
	Guizhou (19SGZ)	79	1,495-1,984m (1.2-1.4K, 1.4-1.6K, 1.6-1.8K, 1.8-2.0K)/(Plain, Highland)	Western Guizhou (19SGW)	79	Hezhang(19SGHZ), Weining(19SGWN), Nayong(19SGNY), Panzhou(19SGPZ)	5	10	2
	Yunnan (19SYN)	537	1,201-2,511m (1.2-1.4K, 1.4-1.6K, 1.6-1.8K, 1.8-2.0K, 2.0-2.2K, 2.2-2.4K, 2.4-2.6K)/(Plain to HM)	Northeastern Yunnan (19SYNE)	221	Shizong(19SYSZ), Xuanwei(19SYXW), Yiliang(19SYYL), Ludian(19SYLD), Zhenxiong(19SYZX)	9	15	8
				Central Yunnan (19SYC)	168	Xundian(19SYXD), Eshan(19SYES), Tonghai(19SYTH), Xinping(19SYXP), Shuangbai(19SYSB)	12	32	4
				Southeastern Yunnan (19SYSE)	56	Mile(19SYML), Gejiu(19SYGJ), Guangnan(19SYGN)	6	9	5
				Western Yunnan (19SYW)	92	Shidian(19SYSD), Longyang(19SYLY), Lincang(19SYLC), Yangbi(19SYYB), Yulong(19SYYU)	9	10	14
	Tibet (19SXZ)	318	2,624-3,123m (2.6-2.8K, 2.8-3.0K, 3.0-3.2K)/(EHM)	Southeastern Tibet (19SZSE)	318	Bomi(19SZBM), Bayi(19SZBY), Milin(19SZML), Langxian(19SZLX)	15	32	Unknown
Northwestern	Ningxia (19SNX)	140	1,580-2,257m (1.4-1.6K, 1.6-1.8K, 1.8-2.0K, 2.0-2.2K, 2.2-2.4K)/(Highland, HM)	Ningxia (19SNX)	140	Guyuan(19SNYZ)	3	11	7
	Gansu (19SGS)	25	1,684-1,823m (1.6-1.8K, 1.8-2.0K)/(Highland)	Shaanxi and Gansu (19SSG)	36	Zhuanglang(19SGZL)	3	3	3
	Shaanxi (19SSX)	11	871m (0.8-1.0K)/(Plain)			Qianyang(19SXQY)	1	1	1
	Qinghai (19SQH)	117	1,842-2491m (1.8-2.0K, 2.0-2.2K, 2.2-2.4K, 2.4-2.6K)/(Highland, HM)	Qinghai (19SQH)	117	Guide(19SQGD), Jianzha(19SQJZ), Xunhua(19SQXH), Hualong(19SQHL), Ledu(19SQLD), Minhe(19SQMH)	14	15	Unknown
	Xinjiang (19SXJ)	13	680m (0.6-0.8K)/(Plain)	Xinjiang (19SXJ)	13	Yili(19SJYL)	1	1	1
Total	10	2103	176-3123	14	2103	63	131	237	85
aThe sampling province or city; N, number of samples; Ecoregions, Northwestern or Southwestern China; Sampling town, village or site, and cultivar; Group P, grouping by province, coding by abbreviation of the province’s name, total 10 subpopulations; Group R, grouping by geographical region, coding by abbreviation of the regional name, total 14 subpopulations; Group E, grouping by elevation, codi…

## Sheet: TABLE S3
TABLE S3A The Gst analysis at the provincial level (Group P)
Group Pa	CQ	SC	GZ	YN	XZ	NX	GS	QH	SX	XJ
CQ	0	0.001	0.001	0.001	0.001	0.001	0.001	0.001	0.001	0.001
SC	0.0120772	0	0.001	0.001	0.001	0.001	0.001	0.001	0.001	0.001
GZ	0.0318031	0.0234906	0	0.001	0.001	0.001	0.001	0.001	0.001	0.001
YN	0.0172091	0.0349438	0.0434351	0	0.001	0.001	0.001	0.001	0.001	0.001
XZ	0.0659507	0.0489153	0.111208	0.108654	0	0.001	0.001	0.001	0.001	0.001
NX	0.131743	0.109431	0.191011	0.187096	0.107075	0	0.001	0.001	0.001	0.001
GS	0.154659	0.151971	0.23448	0.192821	0.141206	0.0616177	0	0.001	0.001	0.001
QH	0.17105	0.149694	0.225988	0.225359	0.141232	0.0280733	0.0610917	0	0.001	0.001
SX	0.206505	0.220663	0.305451	0.22996	0.225513	0.202374	0.114958	0.216673	0	0.001
XJ	0.258867	0.265272	0.372407	0.309221	0.285234	0.329176	0.322009	0.353711	0.462269	0
aValues in bold represented Gst≥0.25, indicating the great genetic differentiation among subpopulations.
TABLE S3B The Gst analysis at the regional level (Group R)
Group Ra	SB	SN	SSW	SNW	GW	YNE	YC	YSE	YW	ZSE	NX	SG	QH	XJ
SB	0	0.001	0.001	0.001	0.001	0.001	0.001	0.001	0.001	0.001	0.001	0.001	0.001	0.001
SN	0.0272606	0	0.001	0.001	0.001	0.001	0.001	0.001	0.001	0.001	0.001	0.001	0.001	0.001
SSW	0.0260282	0.0923338	0	0.001	0.001	0.001	0.001	0.002	0.004	0.001	0.001	0.001	0.001	0.001
SNW	0.0655983	0.0660168	0.0958483	0	0.001	0.001	0.001	0.001	0.001	0.001	0.001	0.001	0.001	0.001
GW	0.0183675	0.0495957	0.0573014	0.104408	0	0.001	0.001	0.001	0.001	0.001	0.001	0.001	0.001	0.001
YNE	0.0267154	0.0801518	0.0288944	0.0743422	0.0358307	0	0.001	0.001	0.001	0.001	0.001	0.001	0.001	0.001
YC	0.0349118	0.105699	0.0198411	0.106614	0.0465029	0.0121688	0	0.001	0.001	0.001	0.001	0.001	0.001	0.001
YSE	0.0533029	0.135836	0.011854	0.121842	0.0886487	0.0355636	0.0243518	0	0.004	0.001	0.001	0.001	0.001	0.001
YW	0.0433217	0.121604	0.00422298	0.112294	0.0771356	0.0331797	0.0202799	0.00675888	0	0.001	0.001	0.001	0.001	0.001
ZSE	0.0612799	0.0442065	0.103834	0.0595756	0.111208	0.0972294	0.125027	0.139316	0.127851	0	0.001	0.001	0.001	0.001
NX	0.116263	0.108929	0.166026	0.159432	0.191011	0.183626	0.212716	0.189884	0.190318	0.107075	0	0.001	0.001	0.001
SG	0.146527	0.154649	0.185039	0.187826	0.225605	0.196552	0.218735	0.205248	0.199065	0.13071	0.03656	0	0.001	0.001
QH	0.135529	0.134111	0.187494	0.181599	0.206396	0.194549	0.222699	0.210854	0.206775	0.127662	0.0229349	0.01524	0	0.001
XJ	0.265187	0.314475	0.295833	0.248103	0.372407	0.29814	0.351587	0.321633	0.311271	0.285234	0.329176	0.332785	0.330644	0
aValues in bold represented Gst≥0.25, indicating the great genetic differentiation among subpopulations.
TABLE S3C The Gst analysis at the elevational level (Group E)
Group Ea	0.0-0.2K	0.2-0.4K	0.4-0.6K	0.6-0.8K	0.8-1.0K	1.0-1.2K	1.2-1.4K	1.4-1.6K	1.6-1.8K	1.8-2.0K	2.0-2.2K	2.2-2.4K	2.4-2.6K	2.6-2.8K	2.8-3.0K	3.0-3.2K
0.0-0.2K	0	0.032	0.001	0.001	0.006	0.004	0.002	0.001	0.023	0.003	0.001	0.001	0.001	0.001	0.001	0.001
0.2-0.4K	0.0226078	0	0.001	0.001	0.001	0.001	0.001	0.001	0.001	0.001	0.001	0.001	0.001	0.001	0.001	0.001
0.4-0.6K	0.077363	0.0304757	0	0.001	0.001	0.001	0.001	0.001	0.001	0.001	0.001	0.001	0.001	0.001	0.001	0.001
0.6-0.8K	0.0859053	0.0367603	0.0192799	0	0.001	0.001	0.002	0.001	0.001	0.001	0.001	0.001	0.001	0.001	0.001	0.001
0.8-1.0K	0.0434571	0.0411636	0.115438	0.105186	0	0.001	0.001	0.001	0.001	0.001	0.001	0.001	0.001	0.001	0.001	0.001
1.0-1.2K	0.0339883	0.0512652	0.129008	0.133651	0.0305503	0	0.001	0.001	0.001	0.001	0.001	0.001	0.001	0.001	0.001	0.001
1.2-1.4K	0.0534898	0.0119452	0.0124239	0.0226678	0.0742848	0.0912899	0	0.001	0.001	0.001	0.001	0.001	0.001	0.001	0.001	0.001
1.4-1.6K	0.060329	0.026618	0.044812	0.0750987	0.0832479	0.0893959	0.0189509	0	0.001	0.001	0.001	0.001	0.001	0.001	0.001	0.001
1.6-1.8K	0.0218712	0.0227881	0.0804901	0.0994792	0.0440816	0.026071	0.046883	0.0364281	0	0.001	0.001	0.001	0.001	0.001	0.001	0.001
1.8-2.0K	0.0350346	0.0272042	0.091853	0.0966486	0.0211787	0.0250039	0.048692	0.0437583	0.0102538	0	0.001	0.001	0.001	0.001	0.001	0.001
2.0-2.2K	0.0728836	0.0795893	0.0645033	0.0653682	0.148212	0.166829	0.0697551	0.104604	0.136042	0.145637	0	0.001	0.001	0.001	0.001	0.001
2.2-2.4K	0.116022	0.0878913	0.0856559	0.0593409	0.127902	0.165153	0.0797414	0.116428	0.149833	0.143653	0.0703101	0	0.014	0.001	0.001	0.001
2.4-2.6K	0.116711	0.0911521	0.0820664	0.0813635	0.159306	0.186392	0.0882782	0.117989	0.158756	0.168217	0.0647932	0.0187077	0	0.001	0.001	0.001
2.6-2.8K	0.119127	0.0790351	0.0594162	0.0485098	0.135248	0.173786	0.0596385	0.105936	0.145957	0.141593	0.0726624	0.0197048	0.0268949	0	0.001	0.001
2.8-3.0K	0.189835	0.150543	0.126738	0.119226	0.21493	0.25443	0.142879	0.198349	0.220749	0.214873	0.14721	0.13887	0.132582	0.0936222	0	0.001
3.0-3.2K	0.117698	0.0891406	0.0927461	0.0835458	0.123436	0.160608	0.0930586	0.13464	0.143664	0.133404	0.11087	0.0901613	0.0888946	0.0565127	0.0273233	0
aValues in bold represented Gst≥0.25, indicating the great genetic differentiation among subpopulations.
TABLE S3D The Gst analysis at the geomorphic level (Group L)
Group L	Lowland	Plain	Highland	HM	EHM
Lowland	0	0.001	0.001	0.001	0.001
Plain	0.0497001	0	0.001	0.001	0.001
Highland	0.0219467	0.0149632	0	0.001	0.001
HM	0.0555868	0.105456	0.061425	0	0.001
EHM	0.0407194	0.0921458	0.0657134	0.0574782	0

## Sheet: TABLE S4
TABLE S4A The IA ( index of association) analysis at the county-wide level (Group C). The standardized index of association (rbarD) and its probability (P) for indicate of reproduction mode
Group C	rbarDa	P (rbarD)	Group C	rbarD	P (rbarD)	Group C	rbarD	P (rbarD)
19SCNC	0.0839506	0.000999001	19SSHD	0.0914203	0.000999001	19SYGJ	0	0.46953
19SCLP	0.0360164	0.0769231	19SSDC	0.0504667	0.003996	19SYGN	0.0357022	0.221778
19SCYC	0.130975	0.001998	19SSYY	0.596432	0.001998	19SYSD	0.117618	0.000999001
19SCFD	0.144805	0.000999001	19SSME	0.15238	0.000999001	19SYLC	0.0673207	0.001998
19SCZX	0.0573158	0.000999001	19SSHS	0.0196082	0.117882	19SYYB	0.166667	0.265734
19SSQS	0.313243	0.000999001	19SSJC	0.292126	0.000999001	19SZBM	0.0307101	0.002997
19SSSH	0.0978149	0.004995	19SGHZ	0.0189337	0.174825	19SZBY	0.16625	0.000999001
19SSGX	0.11799	0.000999001	19SGNY	-0.0149848	0.539461	19SZML	0.0211046	0.038961
19SSHJ	0.141839	0.000999001	19SGPZ	0.0112099	0.280719	19SZLX	0.0935944	0.0669331
19SSLS	0.119379	0.002997	19SYSZ	0.437813	0.000999001	19SNYZ	0.0286224	0.000999001
19SSLZ	0.0461452	0.004995	19SYXW	0.044613	0.000999001	19SGZL	0.149374	0.000999001
19SSJG	-0.0394096	0.654346	19SYYL	0.102821	0.003996	19SQGD	0.0302991	0.0639361
19SSPC	0.135275	0.001998	19SYZX	0.0342681	0.013986	19SQJZ	0.107334	0.000999001
19SSZT	0.0512379	0.00599401	19SYXD	0.0408894	0.004995	19SQXH	0.0451946	0.00799201
19SSST	0.0472924	0.000999001	19SYES	0.0889821	0.00899101	19SQHL	0.091212	0.00799201
19SSMN	0.0244873	0.226773	19SYTH	0.046259	0.100899	19SQLD	0.241258	0.001998
19SSML	-0.125	0.612388	19SYSB	0.0715229	0.000999001	19SQMH	0.125449	0.0919081
19SSNN	0.00636586	0.331668	19SYML	0.0529952	0.017982	19SXQY	0.209238	0.0819181
aValues in bold represented P values nonsignificant (P>0.05), indicating sexual reproduction.
TABLE S4B The IA (index of association) analysis at the provincial level (Group P), regional level (Group R), elevational level (Group E), and geomorphic level (Group L). The standardized index of association (rbarD) and its probability (P) for indicate of reproduction mode
Spa. Groups	Subpop.	rbarDa	P (rbarD)	Spa. Groups	Subpop.	rbarD	P (rbarD)
Group P	19SCQ	0.0331557	0.000999001	Group E	0.0-0.2K	0.130785	0.002997
	19SSC	0.0185567	0.000999001		0.2-0.4K	0.0402353	0.000999001
	19SGZ	0.0233148	0.0559441		0.4-0.6K	0.0215577	0.000999001
	19SYN	0.0417426	0.000999001		0.6-0.8K	0.0915017	0.003996
	19SXZ	0.0528862	0.000999001		0.8-1.0K	0.264328	0.000999001
	19SNX	0.0286224	0.000999001		1.0-1.2K	0.0127048	0.252747
	19SGS	0.149374	0.000999001		1.2-1.4K	0.0452483	0.003996
	19SQH	0.0299522	0.001998		1.4-1.6K	0.058227	0.000999001
	19SSX	0.209238	0.0839161		1.6-1.8K	0.0499926	0.000999001
	Total	0.0256819	0.000999001		1.8-2.0K	0.113786	0.000999001
Group R	19SSB	0.0249206	0.000999001		2.0-2.2K	0.0403444	0.000999001
	19SSN	0.0336763	0.000999001		2.2-2.4K	0.104634	0.000999001
	19SSSW	0.0517379	0.000999001		2.4-2.6K	0.201338	0.000999001
	19SSNW	0.0381303	0.001998		2.6-2.8K	0.0831975	0.000999001
	19SGW	0.0233148	0.041958		2.8-3.0K	0.0517931	0.000999001
	19SYNE	0.0611493	0.000999001		3.0-3.2K	0.0775249	0.000999001
	19SYC	0.0234433	0.00899101		Total	0.0341113	0.000999001
	19SYSE	0.0439449	0.00799201	Group L	Lowland	0.016168	0.000999001
	19SYW	0.0518187	0.000999001		Plain	0.076936	0.000999001
	19SZSE	0.0528862	0.000999001		Highland	0.0649055	0.000999001
	19SNX	0.0286224	0.000999001		HM	0.0410061	0.000999001
	19SSG	0.104847	0.000999001		EHM	0.0423181	0.000999001
	19SQH	0.0299522	0.000999001		Total	0.0273263	0.000999001
	Total	0.0308834	0.000999001
aValues in bold represented P values nonsignificant (P>0.05), indicating sexual reproduction. In Group R, the P value of subpopulation GW although less than 0.05, however thevertical dashed line located in the shadow barplot (Fig. 6), represented the possibility of sexual repdoduction, in this case could infer the population were mixure of clone and sexual individuals.

## Sheet: TABLE S5
TABLE S5 Alleles of 12 SSR markers in 2,103 Pst isolates collected from southwestern and northwestern China in Spring 2019.
Ind	MLGa	RJN3		RJN8		RJN6		RJN13		RJO3		RJN5		RJ20		WSR44		CPS8		CPS13		CPS27		CPS34
19SCNN-01	MLG633	338	338	308	308	318	318	149	149	203	205	228	228	285	288	187	189	209	209	125	125	228	228	111	111
19SCNN-02	MLG633	338	338	308	308	318	318	149	149	203	205	228	228	285	288	187	189	209	209	125	125	228	228	111	111
19SCNN-03	MLG633	338	338	308	308	318	318	149	149	203	205	228	228	285	288	187	189	209	209	125	125	228	228	111	111
19SCNN-04	MLG633	338	338	308	308	318	318	149	149	203	205	228	228	285	288	187	189	209	209	125	125	228	228	111	111
19SCNN-05	MLG633	338	338	308	308	318	318	149	149	203	205	228	228	285	288	187	189	209	209	125	125	228	228	111	111
19SCNN-06	MLG352	338	338	308	308	315	318	149	149	203	205	228	228	285	285	187	189	209	209	125	125	228	228	105	109
19SCNN-07	MLG352	338	338	308	308	315	318	149	149	203	205	228	228	285	285	187	189	209	209	125	125	228	228	105	109
19SCNN-08	MLG166	338	342	308	308	315	318	149	149	203	205	228	228	285	285	187	189	203	203	125	125	228	228	105	109
19SCNN-09	MLG166	338	342	308	308	315	318	149	149	203	205	228	228	285	285	187	189	203	203	125	125	228	228	105	109
19SCNN-10	MLG237	338	342	308	308	318	318	149	149	203	205	228	228	285	288	187	189	203	203	125	125	228	228	111	111
19SCNN-11	MLG226	338	342	308	308	318	318	149	149	203	205	225	228	285	288	187	189	203	203	125	125	228	228	111	111
19SCNN-12	MLG632	338	338	308	308	318	318	149	149	203	205	228	228	285	288	187	189	209	209	125	125	228	228	105	111
19SCNN-13	MLG633	338	338	308	308	318	318	149	149	203	205	228	228	285	288	187	189	209	209	125	125	228	228	111	111
19SCNN-14	MLG633	338	338	308	308	318	318	149	149	203	205	228	228	285	288	187	189	209	209	125	125	228	228	111	111
19SCNN-15	MLG633	338	338	308	308	318	318	149	149	203	205	228	228	285	288	187	189	209	209	125	125	228	228	111	111
19SCNN-16	MLG633	338	338	308	308	318	318	149	149	203	205	228	228	285	288	187	189	209	209	125	125	228	228	111	111
19SCNN-17	MLG633	338	338	308	308	318	318	149	149	203	205	228	228	285	288	187	189	209	209	125	125	228	228	111	111
19SCNN-18	MLG633	338	338	308	308	318	318	149	149	203	205	228	228	285	288	187	189	209	209	125	125	228	228	111	111
19SCNN-19	MLG633	338	338	308	308	318	318	149	149	203	205	228	228	285	288	187	189	209	209	125	125	228	228	111	111
19SCNN-20	MLG633	338	338	308	308	318	318	149	149	203	205	228	228	285	288	187	189	209	209	125	125	228	228	111	111
19SCNN-21	MLG610	338	338	308	308	318	318	149	149	203	205	228	228	285	288	187	189	203	203	125	125	228	228	111	111
19SCNN-22	MLG610	338	338	308	308	318	318	149	149	203	205	228	228	285	288	187	189	203	203	125	125	228	228	111	111
19SCNN-23	MLG598	338	338	308	308	318	318	149	149	203	205	228	228	285	288	185	187	203	203	125	125	228	228	107	107
19SCNN-24	MLG598	338	338	308	308	318	318	149	149	203	205	228	228	285	288	185	187	203	203	125	125	228	228	107	107
19SCNN-25	MLG761	338	338	308	308	318	318	149	149	203	203	228	228	285	285	187	187	203	203	125	125	228	228	111	111
19SCNN-26	MLG520	338	338	308	308	318	318	149	152	203	203	228	228	285	285	187	187	203	203	125	128	228	228	103	103
19SCNN-27	MLG120	338	340	308	308	315	318	149	149	203	203	228	228	285	285	185	185	203	203	125	125	228	228	103	107
19SCNN-28	MLG124	338	340	308	308	318	318	149	149	203	205	228	228	285	288	187	189	203	203	125	125	228	228	111	111
19SCNN-29	MLG233	338	342	308	308	318	318	149	149	203	205	228	228	285	288	187	189	203	206	125	125	228	228	105	111
19SCNN-30	MLG121	338	340	308	308	315	318	149	149	203	203	228	228	285	285	187	187	203	203	125	125	228	228	105	109
19SCNN-31	MLG127	338	340	308	308	318	318	149	149	203	203	228	228	285	288	187	189	203	203	125	125	228	228	111	111
19SCNN-32	MLG262	338	342	308	308	318	318	149	149	203	203	228	228	285	288	187	189	203	203	125	125	228	228	111	111
19SCNN-33	MLG176	338	342	308	308	315	318	149	149	203	203	228	228	285	285	187	187	203	203	125	125	228	228	105	109
19SCNN-34	MLG237	338	342	308	308	318	318	149	149	203	205	228	228	285	288	187	189	203	203	125	125	228	228	111	111
19SCNN-35	MLG609	338	338	308	308	318	318	149	149	203	205	228	228	285	288	187	189	203	203	125	125	228	228	105	111
19SCLZ-01	MLG356	338	338	308	308	315	318	149	149	203	203	228	228	285	285	187	189	203	203	125	125	228	228	103	107
19SCLZ-02	MLG358	338	338	308	308	315	318	149	149	203	203	228	228	285	285	187	187	203	203	125	125	228	228	105	109
19SCLZ-03	MLG355	338	338	308	308	315	318	149	149	203	203	228	228	285	285	185	185	203	203	125	125	228	228	103	107
19SCLZ-04	MLG610	338	338	308	308	318	318	149	149	203	205	228	228	285	288	187	189	203	203	125	125	228	228	111	111
19SCLZ-05	MLG234	338	342	308	308	318	318	149	149	203	205	228	228	285	288	187	189	203	203	125	125	228	228	115	115
19SCLZ-06	MLG175	338	342	308	308	315	318	149	149	203	203	228	228	285	285	187	187	203	203	125	125	228	228	99	103
19SCLZ-07	MLG68	342	342	308	308	318	318	149	149	203	205	228	228	285	288	185	187	206	206	125	125	228	228	107	107
19SCLZ-08	MLG302	338	338	308	308	321	321	149	149	203	203	228	228	285	288	187	187	203	206	125	125	228	228	105	107
19SCLZ-09	MLG174	338	342	308	308	315	318	149	149	203	203	228	228	285	285	187	187	206	206	125	125	228	228	105	109
19SCLZ-10	MLG358	338	338	308	308	315	318	149	149	203	203	228	228	285	285	187	187	203	203	125	125	228	228	105	109
19SCLB-01	MLG232	338	342	308	308	318	318	149	149	203	205	228	228	285	288	187	189	206	206	125	125	228	228	111	111
19SCLB-02	MLG232	338	342	308	308	318	318	149	149	203	205	228	228	285	288	187	189	206	206	125	125	228	228	111	111
19SCLB-03	MLG231	338	342	308	308	318	318	149	149	203	205	228	228	285	288	183	185	203	203	125	125	228	228	107	107
19SCLB-04	MLG232	338	342	308	308	318	318	149	149	203	205	228	228	285	288	187	189	206	206	125	125	228	228	111	111
19SCLB-05	MLG232	338	342	308	308	318	318	149	149	203	205	228	228	285	288	187	189	206	206	125	125	228	228	111	111
19SCLB-06	MLG597	338	338	308	308	318	318	149	149	203	205	228	228	285	288	185	187	203	203	125	125	228	228	103	107
19SCLB-07	MLG633	338	338	308	308	318	318	149	149	203	205	228	228	285	288	187	189	209	209	125	125	228	228	111	111
19SCLB-08	MLG723	338	338	308	308	318	318	149	149	203	203	228	228	285	288	189	189	209	209	125	125	228	228	111	111
19SCLB-09	MLG723	338	338	308	308	318	318	149	149	203	203	228	228	285	288	189	189	209	209	125	125	228	228	111	111
19SCLB-10	MLG379	338	338	308	308	318	318	139	143	203	205	228	228	285	288	185	187	209	209	125	125	228	228	103	107
19SCYW-01	MLG695	338	338	308	308	318	318	149	149	203	203	228	230	285	288	187	189	206	206	125	125	228	228	105	107
19SCYW-02	MLG700	338	338	308	308	318	318	149	149	203	203	228	230	285	288	187	189	203	203	125	125	228	228	105	107
19SCYW-03	MLG703	338	338	308	308	318	318	149	149	203	203	228	230	285	288	187	189	203	209	125	125	228	228	105	107
19SCYW-04	MLG709	338	338	308	308	318	318	149	149	203	203	228	230	285	288	187	189	209	209	125	125	228	228	105	107
19SCYW-05	MLG707	338	338	308	308	318	318	149	149	203	203	228	230	285	288	187	189	209	209	125	125	228	228	107	107
19SCYW-06	MLG694	338	338	308	308	318	318	149	149	203	203	228	230	285	288	187	189	206	206	125	125	228	228	107	107
19SCYW-07	MLG399	338	338	308	308	318	318	139	139	203	203	228	230	285	288	187	189	203	203	125	125	228	228	107	107
19SCYW-08	MLG397	338	338	308	308	318	318	139	139	203	203	228	230	285	288	185	187	203	203	125	125	228	228	105	105
19SCYW-09	MLG401	338	338	308	308	318	318	139	139	203	203	228	230	285	285	185	187	203	203	125	125	228	228	105	105
19SCYW-10	MLG689	338	338	308	308	318	318	149	149	203	203	228	230	285	288	185	187	203	203	125	125	228	228	105	105
19SCYW-11	MLG766	338	338	308	308	318	318	149	149	203	203	228	228	285	285	187	187	203	209	125	125	228	228	109	111
19SCYW-12	MLG503	338	338	308	308	318	318	149	152	203	203	228	228	285	285	185	185	203	203	125	128	228	228	103	105
19SCYW-13	MLG491	338	338	308	308	318	318	149	152	203	203	228	230	285	285	187	187	203	203	125	128	228	228	105	105
19SCYW-14	MLG381	338	338	308	308	318	318	139	143	203	203	228	230	285	285	187	187	203	203	125	128	228	228	105	105
19SCYW-15	MLG387	338	338	308	308	318	318	139	143	203	203	228	228	285	285	187	187	203	203	125	128	228	228	105	105
19SCYW-16	MLG524	338	338	308	308	318	318	149	152	203	203	228	228	285	285	187	187	203	203	125	128	228	228	105	105
19SCYW-17	MLG381	338	338	308	308	318	318	139	143	203	203	228	230	285	285	187	187	203	203	125	128	228	228	105	105
19SCYW-18	MLG380	338	338	308	308	318	318	139	143	203	203	228	230	285	285	187	187	200	203	125	128	228	228	105	105
19SCYW-19	MLG515	338	338	308	308	318	318	149	152	203	203	228	228	285	285	187	187	200	203	125	128	228	228	109	109
19SCYW-20	MLG288	338	338	305	308	318	318	149	152	203	203	228	228	285	285	187	187	203	203	125	128	228	228	105	105
19SCYW-21	MLG506	338	338	308	308	318	318	149	152	203	203	228	228	285	285	187	189	203	203	125	128	228	228	105	105
19SCFD-01	MLG633	338	338	308	308	318	318	149	149	203	205	228	228	285	288	187	189	209	209	125	125	228	228	111	111
19SCFD-02	MLG633	338	338	308	308	318	318	149	149	203	205	228	228	285	288	187	189	209	209	125	125	228	228	111	111
19SCFD-03	MLG633	338	338	308	308	318	318	149	149	203	205	228	228	285	288	187	189	209	209	125	125	228	228	111	111
19SCFD-04	MLG186	338	342	308	308	315	318	149	149	203	203	228	228	285	285	187	187	209	209	125	125	228	228	105	109
19SCFD-05	MLG394	338	338	308	308	318	318	139	139	203	205	228	228	285	288	187	189	209	209	125	125	228	228	111	111
19SCFS-01	MLG392	338	338	308	308	318	318	139	139	203	205	228	228	285	288	187	189	209	209	125	125	228	228	107	111
19SCFS-02	MLG627	338	338	308	308	318	318	149	149	203	205	228	228	285	288	187	189	209	209	125	125	228	228	105	107
19SCFS-03	MLG632	338	338	308	308	318	318	149	149	203	205	228	228	285	288	187	189	209	209	125	125	228	228	105	111
19SCFS-04	MLG391	338	338	308	308	318	318	139	139	203	205	228	228	285	288	187	189	206	209	125	125	228	228	111	111
19SCFS-05	MLG394	338	338	308	308	318	318	139	139	203	205	228	228	285	288	187	189	209	209	125	125	228	228	111	111
19SCFS-06	MLG394	338	338	308	308	318	318	139	139	203	205	228	228	285	288	187	189	209	209	125	125	228	228	111	111
19SCFS-07	MLG393	338	338	308	308	318	318	139	139	203	205	228	228	285	288	187	189	209	209	125	125	228	228	105	111
19SCFS-08	MLG394	338	338	308	308	318	318	139	139	203	205	228	228	285	288	187	189	209	209	125	125	228	228	111	111
19SCFS-09	MLG393	338	338	308	308	318	318	139	139	203	205	228	228	285	288	187	189	209	209	125	125	228	228	105	111
19SCFS-10	MLG632	338	338	308	308	318	318	149	149	203	205	228	228	285	288	187	189	209	209	125	125	228	228	105	111
19SCFS-11	MLG623	338	338	308	308	318	318	149	149	203	205	228	228	285	288	187	189	209	209	125	125	228	228	107	107
19SCFS-12	MLG633	338	338	308	308	318	318	149	149	203	205	228	228	285	288	187	189	209	209	125	125	228	228	111	111
19SCFS-13	MLG633	338	338	308	308	318	318	149	149	203	205	228	228	285	288	187	189	209	209	125	125	228	228	111	111
19SCFS-14	MLG633	338	338	308	308	318	318	149	149	203	205	228	228	285	288	187	189	209	209	125	125	228	228	111	111
19SCFS-15	MLG394	338	338	308	308	318	318	139	139	203	205	228	228	285	288	187	189	209	209	125	125	228	228	111	111
19SCFS-16	MLG394	338	338	308	308	318	318	139	139	203	205	228	228	285	288	187	189	209	209	125	125	228	228	111	111
19SCFS-17	MLG631	338	338	308	308	318	318	149	149	203	205	228	228	285	288	187	189	209	209	125	125	228	228	107	111
19SCFS-18	MLG631	338	338	308	308	318	318	149	149	203	205	228	228	285	288	187	189	209	209	125	125	228	228	107	111
19SCFS-19	MLG633	338	338	308	308	318	318	149	149	203	205	228	228	285	288	187	189	209	209	125	125	228	228	111	111
19SCFS-20	MLG633	338	338	308	308	318	318	149	149	203	205	228	228	285	288	187	189	209	209	125	125	228	228	111	111
19SCFS-21	MLG633	338	338	308	308	318	318	149	149	203	205	228	228	285	288	187	189	209	209	125	125	228	228	111	111
19SCFS-22	MLG400	338	338	308	308	318	318	139	139	203	203	228	230	285	288	187	189	209	209	125	125	228	228	107	107
19SCFS-23	MLG394	338	338	308	308	318	318	139	139	203	205	228	228	285	288	187	189	209	209	125	125	228	228	111	111
19SCFS-24	MLG394	338	338	308	308	318	318	139	139	203	205	228	228	285	288	187	189	209	209	125	125	228	228	111	111
19SCFS-25	MLG707	338	338	308	308	318	318	149	149	203	203	228	230	285	288	187	189	209	209	125	125	228	228	107	107
19SCFS-26	MLG633	338	338	308	308	318	318	149	149	203	205	228	228	285	288	187	189	209	209	125	125	228	228	111	111
19SCFS-27	MLG619	338	338	308	308	318	318	149	149	203	205	228	228	285	288	187	189	209	209	125	125	228	228	113	113
19SCFS-28	MLG633	338	338	308	308	318	318	149	149	203	205	228	228	285	288	187	189	209	209	125	125	228	228	111	111
19SCFS-29	MLG394	338	338	308	308	318	318	139	139	203	205	228	228	285	288	187	189	209	209	125	125	228	228	111	111
19SCFS-30	MLG631	338	338	308	308	318	318	149	149	203	205	228	228	285	288	187	189	209	209	125	125	228	228	107	111
19SCZR-01	MLG185	338	342	308	308	315	318	149	149	203	203	228	228	285	285	187	187	209	209	125	125	228	228	105	107
19SCZR-02	MLG633	338	338	308	308	318	318	149	149	203	205	228	228	285	288	187	189	209	209	125	125	228	228	111	111
19SCZR-03	MLG177	338	342	308	308	315	318	149	149	203	203	228	228	285	285	187	187	206	209	125	125	228	228	105	107
19SCZR-04	MLG185	338	342	308	308	315	318	149	149	203	203	228	228	285	285	187	187	209	209	125	125	228	228	105	107
19SCZR-05	MLG524	338	338	308	308	318	318	149	152	203	203	228	228	285	285	187	187	203	203	125	128	228	228	105	105
19SCZR-06	MLG524	338	338	308	308	318	318	149	152	203	203	228	228	285	285	187	187	203	203	125	128	228	228	105	105
19SCZR-07	MLG387	338	338	308	308	318	318	139	143	203	203	228	228	285	285	187	187	203	203	125	128	228	228	105	105
19SCZR-08	MLG387	338	338	308	308	318	318	139	143	203	203	228	228	285	285	187	187	203	203	125	128	228	228	105	105
19SCZR-09	MLG481	338	338	308	308	318	318	149	152	203	205	228	228	285	285	187	187	209	209	125	128	225	228	109	109
19SCZR-10	MLG701	338	338	308	308	318	318	149	149	203	203	228	230	285	288	187	189	206	209	125	125	228	228	107	107
19SCZR-11	MLG485	338	338	308	308	318	318	149	152	203	205	228	228	285	285	187	187	209	209	125	128	225	228	105	105
19SCZR-12	MLG633	338	338	308	308	318	318	149	149	203	205	228	228	285	288	187	189	209	209	125	125	228	228	111	111
19SCZR-13	MLG177	338	342	308	308	315	318	149	149	203	203	228	228	285	285	187	187	206	209	125	125	228	228	105	107
19SCZR-14	MLG185	338	342	308	308	315	318	149	149	203	203	228	228	285	285	187	187	209	209	125	125	228	228	105	107
19SCZR-15	MLG185	338	342	308	308	315	318	149	149	203	203	228	228	285	285	187	187	209	209	125	125	228	228	105	107
19SCZR-16	MLG632	338	338	308	308	318	318	149	149	203	205	228	228	285	288	187	189	209	209	125	125	228	228	105	111
19SCZR-17	MLG633	338	338	308	308	318	318	149	149	203	205	228	228	285	288	187	189	209	209	125	125	228	228	111	111
19SCZR-18	MLG633	338	338	308	308	318	318	149	149	203	205	228	228	285	288	187	189	209	209	125	125	228	228	111	111
19SCZR-19	MLG524	338	338	308	308	318	318	149	152	203	203	228	228	285	285	187	187	203	203	125	128	228	228	105	105
19SCZR-20	MLG524	338	338	308	308	318	318	149	152	203	203	228	228	285	285	187	187	203	203	125	128	228	228	105	105
19SCZR-21	MLG502	338	338	308	308	318	318	149	152	203	203	228	228	285	285	185	185	203	203	125	128	228	228	103	103
19SCZR-22	MLG173	338	342	308	308	315	318	149	149	203	203	228	228	285	285	185	185	209	209	125	125	228	228	103	105
19SCZR-23	MLG186	338	342	308	308	315	318	149	149	203	203	228	228	285	285	187	187	209	209	125	125	228	228	105	109
19SCZR-24	MLG186	338	342	308	308	315	318	149	149	203	203	228	228	285	285	187	187	209	209	125	125	228	228	105	109
19SCZR-25	MLG186	338	342	308	308	315	318	149	149	203	203	228	228	285	285	187	187	209	209	125	125	228	228	105	109
19SCZY-01	MLG485	338	338	308	308	318	318	149	152	203	205	228	228	285	285	187	187	209	209	125	128	225	228	105	105
19SCZY-02	MLG633	338	338	308	308	318	318	149	149	203	205	228	228	285	288	187	189	209	209	125	125	228	228	111	111
19SCZY-03	MLG485	338	338	308	308	318	318	149	152	203	205	228	228	285	285	187	187	209	209	125	128	225	228	105	105
19SCZY-04	MLG524	338	338	308	308	318	318	149	152	203	203	228	228	285	285	187	187	203	203	125	128	228	228	105	105
19SCZY-05	MLG240	338	342	308	308	318	318	149	149	203	205	228	228	285	288	187	187	203	203	125	125	225	225	105	109
19SCZY-06	MLG502	338	338	308	308	318	318	149	152	203	203	228	228	285	285	185	185	203	203	125	128	228	228	103	103
19SCZY-07	MLG524	338	338	308	308	318	318	149	152	203	203	228	228	285	285	187	187	203	203	125	128	228	228	105	105
19SCZY-08	MLG485	338	338	308	308	318	318	149	152	203	205	228	228	285	285	187	187	209	209	125	128	225	228	105	105
19SCZY-09	MLG524	338	338	308	308	318	318	149	152	203	203	228	228	285	285	187	187	203	203	125	128	228	228	105	105
19SCZY-10	MLG633	338	338	308	308	318	318	149	149	203	205	228	228	285	288	187	189	209	209	125	125	228	228	111	111
19SCZY-11	MLG524	338	338	308	308	318	318	149	152	203	203	228	228	285	285	187	187	203	203	125	128	228	228	105	105
19SCZY-12	MLG524	338	338	308	308	318	318	149	152	203	203	228	228	285	285	187	187	203	203	125	128	228	228	105	105
19SCZY-13	MLG524	338	338	308	308	318	318	149	152	203	203	228	228	285	285	187	187	203	203	125	128	228	228	105	105
19SCZY-14	MLG502	338	338	308	308	318	318	149	152	203	203	228	228	285	285	185	185	203	203	125	128	228	228	103	103
19SCZY-15	MLG524	338	338	308	308	318	318	149	152	203	203	228	228	285	285	187	187	203	203	125	128	228	228	105	105
19SCZY-16	MLG485	338	338	308	308	318	318	149	152	203	205	228	228	285	285	187	187	209	209	125	128	225	228	105	105
19SCZY-17	MLG524	338	338	308	308	318	318	149	152	203	203	228	228	285	285	187	187	203	203	125	128	228	228	105	105
19SCZY-18	MLG524	338	338	308	308	318	318	149	152	203	203	228	228	285	285	187	187	203	203	125	128	228	228	105	105
19SCZY-19	MLG524	338	338	308	308	318	318	149	152	203	203	228	228	285	285	187	187	203	203	125	128	228	228	105	105
19SCZY-20	MLG524	338	338	308	308	318	318	149	152	203	203	228	228	285	285	187	187	203	203	125	128	228	228	105	105
19SCZY-21	MLG633	338	338	308	308	318	318	149	149	203	205	228	228	285	288	187	189	209	209	125	125	228	228	111	111
19SCZY-22	MLG632	338	338	308	308	318	318	149	149	203	205	228	228	285	288	187	189	209	209	125	125	228	228	105	111
19SCZY-23	MLG632	338	338	308	308	318	318	149	149	203	205	228	228	285	288	187	189	209	209	125	125	228	228	105	111
19SCZY-24	MLG524	338	338	308	308	318	318	149	152	203	203	228	228	285	285	187	187	203	203	125	128	228	228	105	105
19SCZY-25	MLG186	338	342	308	308	315	318	149	149	203	203	228	228	285	285	187	187	209	209	125	125	228	228	105	109
19SCZY-26	MLG186	338	342	308	308	315	318	149	149	203	203	228	228	285	285	187	187	209	209	125	125	228	228	105	109
19SCZY-27	MLG186	338	342	308	308	315	318	149	149	203	203	228	228	285	285	187	187	209	209	125	125	228	228	105	109
19SCZY-28	MLG186	338	342	308	308	315	318	149	149	203	203	228	228	285	285	187	187	209	209	125	125	228	228	105	109
19SCZY-29	MLG611	338	338	308	308	318	318	149	149	203	205	228	228	285	288	187	189	206	209	125	125	228	228	105	111
19SCZZ-01	MLG632	338	338	308	308	318	318	149	149	203	205	228	228	285	288	187	189	209	209	125	125	228	228	105	111
19SCZZ-02	MLG186	338	342	308	308	315	318	149	149	203	203	228	228	285	285	187	187	209	209	125	125	228	228	105	109
19SCZZ-03	MLG186	338	342	308	308	315	318	149	149	203	203	228	228	285	285	187	187	209	209	125	125	228	228	105	109
19SCZZ-04	MLG83	342	342	308	308	318	318	149	149	203	203	228	228	285	285	187	187	203	203	125	125	228	228	109	111
19SCZZ-05	MLG649	338	338	308	308	318	318	149	149	203	205	228	228	285	285	185	187	209	209	125	125	228	228	107	107
19SCZZ-06	MLG633	338	338	308	308	318	318	149	149	203	205	228	228	285	288	187	189	209	209	125	125	228	228	111	111
19SCZZ-07	MLG632	338	338	308	308	318	318	149	149	203	205	228	228	285	288	187	189	209	209	125	125	228	228	105	111
19SCZZ-08	MLG178	338	342	308	308	315	318	149	149	203	203	228	228	285	285	187	187	206	209	125	125	228	228	105	109
19SCZZ-09	MLG707	338	338	308	308	318	318	149	149	203	203	228	230	285	288	187	189	209	209	125	125	228	228	107	107
19SCZZ-10	MLG485	338	338	308	308	318	318	149	152	203	205	228	228	285	285	187	187	209	209	125	128	225	228	105	105
19SCZZ-11	MLG632	338	338	308	308	318	318	149	149	203	205	228	228	285	288	187	189	209	209	125	125	228	228	105	111
19SCZZ-12	MLG692	338	338	308	308	318	318	149	149	203	203	228	230	285	288	185	187	209	209	125	125	228	228	103	105
19SCZZ-13	MLG737	338	338	308	308	318	318	149	149	203	203	228	228	285	288	187	189	209	209	125	125	228	228	105	111
19SCZZ-14	MLG733	338	338	308	308	318	318	149	149	203	203	228	228	285	288	187	189	209	209	125	125	228	228	105	107
19SCZZ-15	MLG353	338	338	308	308	315	318	149	149	203	205	228	228	285	285	187	189	209	209	125	125	228	228	105	111
19SCZZ-16	MLG632	338	338	308	308	318	318	149	149	203	205	228	228	285	288	187	189	209	209	125	125	228	228	105	111
19SCZZ-17	MLG627	338	338	308	308	318	318	149	149	203	205	228	228	285	288	187	189	209	209	125	125	228	228	105	107
19SSQB-01	MLG383	338	338	308	308	318	318	139	143	203	203	225	228	285	288	185	187	203	203	125	125	225	228	105	105
19SSQB-02	MLG495	338	338	308	308	318	318	149	152	203	203	225	228	285	285	187	189	203	203	125	125	225	228	105	105
19SSQB-03	MLG383	338	338	308	308	318	318	139	143	203	203	225	228	285	288	185	187	203	203	125	125	225	228	105	105
19SSQB-04	MLG492	338	338	308	308	318	318	149	152	203	203	225	228	285	288	187	189	203	203	125	128	225	228	105	105
19SSQB-05	MLG495	338	338	308	308	318	318	149	152	203	203	225	228	285	285	187	189	203	203	125	125	225	228	105	105
19SSQB-06	MLG384	338	338	308	308	318	318	139	143	203	203	225	228	285	285	185	187	203	203	125	128	225	228	105	105
19SSQB-07	MLG493	338	338	308	308	318	318	149	152	203	203	225	228	285	285	185	187	203	203	125	125	225	228	105	105
19SSQB-08	MLG384	338	338	308	308	318	318	139	143	203	203	225	228	285	285	185	187	203	203	125	128	225	228	105	105
19SSQB-09	MLG495	338	338	308	308	318	318	149	152	203	203	225	228	285	285	187	189	203	203	125	125	225	228	105	105
19SSQB-10	MLG384	338	338	308	308	318	318	139	143	203	203	225	228	285	285	185	187	203	203	125	128	225	228	105	105
19SSQB-11	MLG382	338	338	308	308	318	318	139	143	203	203	225	228	285	288	185	187	203	203	125	128	225	228	105	105
19SSQB-12	MLG633	338	338	308	308	318	318	149	149	203	205	228	228	285	288	187	189	209	209	125	125	228	228	111	111
19SSQB-13	MLG494	338	338	308	308	318	318	149	152	203	203	225	228	285	285	187	189	203	203	125	128	225	228	105	105
19SSQB-14	MLG494	338	338	308	308	318	318	149	152	203	203	225	228	285	285	187	189	203	203	125	128	225	228	105	105
19SSQH-01	MLG384	338	338	308	308	318	318	139	143	203	203	225	228	285	285	185	187	203	203	125	128	225	228	105	105
19SSQH-02	MLG495	338	338	308	308	318	318	149	152	203	203	225	228	285	285	187	189	203	203	125	125	225	228	105	105
19SSQH-03	MLG494	338	338	308	308	318	318	149	152	203	203	225	228	285	285	187	189	203	203	125	128	225	228	105	105
19SSQH-04	MLG494	338	338	308	308	318	318	149	152	203	203	225	228	285	285	187	189	203	203	125	128	225	228	105	105
19SSQH-05	MLG385	338	338	308	308	318	318	139	143	203	203	225	228	285	285	185	187	203	203	125	125	225	228	105	105
19SSQH-06	MLG385	338	338	308	308	318	318	139	143	203	203	225	228	285	285	185	187	203	203	125	125	225	228	105	105
19SSST-01	MLG746	338	338	308	308	318	318	149	149	203	203	228	228	285	285	187	189	209	209	125	125	225	228	105	105
19SSST-02	MLG746	338	338	308	308	318	318	149	149	203	203	228	228	285	285	187	189	209	209	125	125	225	228	105	105
19SSST-05	MLG402	338	338	308	308	318	318	139	139	203	203	228	228	285	285	185	187	209	209	128	128	225	228	105	105
19SSST-06	MLG404	338	338	308	308	318	318	139	139	203	203	228	228	285	285	185	187	209	209	125	125	225	228	105	105
19SSST-08	MLG403	338	338	308	308	318	318	139	139	203	203	228	228	285	285	185	187	209	209	125	128	225	228	105	105
19SSST-10	MLG404	338	338	308	308	318	318	139	139	203	203	228	228	285	285	185	187	209	209	125	125	225	228	105	105
19SSSY-01	MLG616	338	338	308	308	318	318	149	149	203	205	228	228	285	288	187	189	209	209	125	125	225	225	111	111
19SSSY-02	MLG389	338	338	308	308	318	318	139	139	203	205	228	228	285	288	185	185	206	209	125	125	225	228	105	111
19SSSY-03	MLG633	338	338	308	308	318	318	149	149	203	205	228	228	285	288	187	189	209	209	125	125	228	228	111	111
19SSSY-04	MLG390	338	338	308	308	318	318	139	139	203	205	228	228	285	288	185	187	209	209	125	125	228	228	111	111
19SSSY-05	MLG616	338	338	308	308	318	318	149	149	203	205	228	228	285	288	187	189	209	209	125	125	225	225	111	111
19SSSY-06	MLG390	338	338	308	308	318	318	139	139	203	205	228	228	285	288	185	187	209	209	125	125	228	228	111	111
19SSSY-07	MLG633	338	338	308	308	318	318	149	149	203	205	228	228	285	288	187	189	209	209	125	125	228	228	111	111
19SSSY-08	MLG322	338	338	308	308	315	318	139	139	205	205	228	228	285	288	185	185	206	206	125	125	225	225	105	105
19SSGQ-01	MLG502	338	338	308	308	318	318	149	152	203	203	228	228	285	285	185	185	203	203	125	128	228	228	103	103
19SSGQ-02	MLG516	338	338	308	308	318	318	149	152	203	203	228	228	285	285	187	187	203	206	125	128	228	228	105	105
19SSGQ-06	MLG696	338	338	308	308	318	318	149	149	203	203	228	230	285	288	187	189	203	203	125	128	228	228	107	107
19SSGQ-07	MLG741	338	338	308	308	318	318	149	149	203	203	228	228	285	285	185	187	203	203	125	128	228	228	105	105
19SSGQ-08	MLG532	338	338	308	308	318	318	149	152	203	203	228	228	285	285	187	187	203	209	125	128	228	228	105	105
19SSGQ-09	MLG149	338	342	308	308	315	318	149	152	203	205	228	228	285	285	185	185	209	209	125	128	228	228	103	107
19SSGQ-10	MLG524	338	338	308	308	318	318	149	152	203	203	228	228	285	285	187	187	203	203	125	128	228	228	105	105
19SSGQ-11	MLG754	338	338	308	308	318	318	149	149	203	203	228	228	285	285	187	187	203	203	125	128	228	228	105	107
19SSGQ-12	MLG524	338	338	308	308	318	318	149	152	203	203	228	228	285	285	187	187	203	203	125	128	228	228	105	105
19SSGQ-20	MLG524	338	338	308	308	318	318	149	152	203	203	228	228	285	285	187	187	203	203	125	128	228	228	105	105
19SSGQ-21	MLG524	338	338	308	308	318	318	149	152	203	203	228	228	285	285	187	187	203	203	125	128	228	228	105	105
19SSGQ-22	MLG524	338	338	308	308	318	318	149	152	203	203	228	228	285	285	187	187	203	203	125	128	228	228	105	105
19SSGQ-23	MLG524	338	338	308	308	318	318	149	152	203	203	228	228	285	285	187	187	203	203	125	128	228	228	105	105
19SSGQ-24	MLG524	338	338	308	308	318	318	149	152	203	203	228	228	285	285	187	187	203	203	125	128	228	228	105	105
19SSGQ-25	MLG524	338	338	308	308	318	318	149	152	203	203	228	228	285	285	187	187	203	203	125	128	228	228	105	105
19SSGQ-26	MLG524	338	338	308	308	318	318	149	152	203	203	228	228	285	285	187	187	203	203	125	128	228	228	105	105
19SSGQ-27	MLG524	338	338	308	308	318	318	149	152	203	203	228	228	285	285	187	187	203	203	125	128	228	228	105	105
19SSGQ-28	MLG478	338	338	308	308	318	318	149	152	203	205	228	228	285	285	187	187	203	209	125	128	228	228	105	105
19SSGQ-29	MLG532	338	338	308	308	318	318	149	152	203	203	228	228	285	285	187	187	203	209	125	128	228	228	105	105
19SSGQ-31	MLG488	338	338	308	308	318	318	149	152	203	205	228	228	285	285	187	187	209	209	125	128	228	228	105	105
19SSGQ-34	MLG532	338	338	308	308	318	318	149	152	203	203	228	228	285	285	187	187	203	209	125	128	228	228	105	105
19SSGQ-36	MLG485	338	338	308	308	318	318	149	152	203	205	228	228	285	285	187	187	209	209	125	128	225	228	105	105
19SSGQ-38	MLG359	338	338	308	308	315	318	149	149	203	203	228	228	285	285	187	187	203	209	125	125	228	228	105	105
19SSGQ-39	MLG759	338	338	308	308	318	318	149	149	203	203	228	228	285	285	187	187	203	203	125	125	228	228	105	105
19SSGQ-40	MLG745	338	338	308	308	318	318	149	149	203	203	228	228	285	285	187	189	203	203	125	125	228	228	105	107
19SSGQ-41	MLG172	338	342	308	308	315	318	149	149	203	203	228	228	285	285	185	185	209	209	125	125	228	228	103	107
19SSGQ-42	MLG505	338	338	308	308	318	318	149	152	203	203	228	228	285	285	185	185	203	203	125	125	228	228	103	103
19SSGQ-43	MLG528	338	338	308	308	318	318	149	152	203	203	228	228	285	285	187	187	203	203	125	125	228	228	105	105
19SSGQ-44	MLG528	338	338	308	308	318	318	149	152	203	203	228	228	285	285	187	187	203	203	125	125	228	228	105	105
19SSGQ-45	MLG765	338	338	308	308	318	318	149	149	203	203	228	228	285	285	187	187	203	209	125	125	228	228	105	105
19SSJY-01	MLG458	338	338	308	308	318	318	149	152	205	205	228	228	285	285	187	187	203	203	125	128	225	228	105	105
19SSJY-02	MLG458	338	338	308	308	318	318	149	152	205	205	228	228	285	285	187	187	203	203	125	128	225	228	105	105
19SSJY-03	MLG458	338	338	308	308	318	318	149	152	205	205	228	228	285	285	187	187	203	203	125	128	225	228	105	105
19SSJY-04	MLG458	338	338	308	308	318	318	149	152	205	205	228	228	285	285	187	187	203	203	125	128	225	228	105	105
19SSJY-05	MLG458	338	338	308	308	318	318	149	152	205	205	228	228	285	285	187	187	203	203	125	128	225	228	105	105
19SSJY-06	MLG458	338	338	308	308	318	318	149	152	205	205	228	228	285	285	187	187	203	203	125	128	225	228	105	105
19SSHD-01	MLG666	338	338	308	308	318	318	149	149	203	205	228	228	285	285	187	189	209	209	125	125	228	228	111	111
19SSHD-02	MLG179	338	342	308	308	315	318	149	149	203	203	228	228	285	285	187	187	206	209	125	125	228	228	105	111
19SSHD-03	MLG192	338	342	308	308	315	318	149	149	203	203	228	228	285	285	187	187	209	209	125	125	228	228	111	111
19SSHD-04	MLG633	338	338	308	308	318	318	149	149	203	205	228	228	285	288	187	189	209	209	125	125	228	228	111	111
19SSHD-05	MLG633	338	338	308	308	318	318	149	149	203	205	228	228	285	288	187	189	209	209	125	125	228	228	111	111
19SSHD-06	MLG614	338	338	308	308	318	318	149	149	203	205	228	228	285	288	187	189	209	209	125	128	228	228	111	111
19SSHD-10	MLG191	338	342	308	308	315	318	149	149	203	203	228	228	285	285	187	187	209	209	125	125	228	228	105	111
19SSHD-11	MLG525	338	338	308	308	318	318	149	152	203	203	228	228	285	285	187	187	203	203	125	128	228	228	105	111
19SSHD-12	MLG658	338	338	308	308	318	318	149	149	203	205	228	228	285	285	187	189	203	209	125	125	228	228	111	111
19SSHD-13	MLG666	338	338	308	308	318	318	149	149	203	205	228	228	285	285	187	189	209	209	125	125	228	228	111	111
19SSHD-14	MLG633	338	338	308	308	318	318	149	149	203	205	228	228	285	288	187	189	209	209	125	125	228	228	111	111
19SSHD-15	MLG633	338	338	308	308	318	318	149	149	203	205	228	228	285	288	187	189	209	209	125	125	228	228	111	111
19SSHD-16	MLG666	338	338	308	308	318	318	149	149	203	205	228	228	285	285	187	189	209	209	125	125	228	228	111	111
19SSHD-17	MLG633	338	338	308	308	318	318	149	149	203	205	228	228	285	288	187	189	209	209	125	125	228	228	111	111
19SSHD-18	MLG620	338	338	308	308	318	318	149	149	203	205	228	228	285	288	187	189	209	209	125	125	228	228	115	115
19SSHD-20	MLG614	338	338	308	308	318	318	149	149	203	205	228	228	285	288	187	189	209	209	125	128	228	228	111	111
19SSHD-23	MLG763	338	338	308	308	318	318	149	149	203	203	228	228	285	285	187	187	203	209	125	128	228	228	105	111
19SSHD-24	MLG633	338	338	308	308	318	318	149	149	203	205	228	228	285	288	187	189	209	209	125	125	228	228	111	111
19SSHD-25	MLG641	338	338	308	308	318	318	149	149	203	205	228	228	285	288	187	187	209	209	125	125	228	228	107	113
19SSHD-26	MLG666	338	338	308	308	318	318	149	149	203	205	228	228	285	285	187	189	209	209	125	125	228	228	111	111
19SSHD-30	MLG633	338	338	308	308	318	318	149	149	203	205	228	228	285	288	187	189	209	209	125	125	228	228	111	111
19SSHD-31	MLG364	338	338	308	308	315	318	149	149	203	203	228	228	285	285	187	187	209	209	125	125	228	228	105	111
19SSHD-32	MLG776	338	338	308	308	318	318	149	149	203	203	228	228	285	285	187	187	209	209	125	125	228	228	111	111
19SSHF-01	MLG633	338	338	308	308	318	318	149	149	203	205	228	228	285	288	187	189	209	209	125	125	228	228	111	111
19SSHF-02	MLG620	338	338	308	308	318	318	149	149	203	205	228	228	285	288	187	189	209	209	125	125	228	228	115	115
19SSHF-03	MLG633	338	338	308	308	318	318	149	149	203	205	228	228	285	288	187	189	209	209	125	125	228	228	111	111
19SSHF-04	MLG532	338	338	308	308	318	318	149	152	203	203	228	228	285	285	187	187	203	209	125	128	228	228	105	105
19SSHF-06	MLG106	334	338	308	308	318	318	149	152	203	203	228	228	285	285	187	187	203	203	125	128	228	228	107	109
19SSHF-08	MLG524	338	338	308	308	318	318	149	152	203	203	228	228	285	285	187	187	203	203	125	128	228	228	105	105
19SSHF-09	MLG524	338	338	308	308	318	318	149	152	203	203	228	228	285	285	187	187	203	203	125	128	228	228	105	105
19SSHF-10	MLG522	338	338	308	308	318	318	149	152	203	203	228	228	285	285	187	187	203	203	125	128	228	228	109	109
19SSHF-11	MLG107	334	338	308	308	318	318	149	152	203	203	228	228	285	285	187	187	203	203	125	128	228	228	103	105
19SSHF-12	MLG106	334	338	308	308	318	318	149	152	203	203	228	228	285	285	187	187	203	203	125	128	228	228	107	109
19SSHF-13	MLG107	334	338	308	308	318	318	149	152	203	203	228	228	285	285	187	187	203	203	125	128	228	228	103	105
19SSLL-01	MLG523	338	338	308	308	318	318	149	152	203	203	228	228	285	285	187	187	203	203	125	128	228	228	105	107
19SSLL-02	MLG524	338	338	308	308	318	318	149	152	203	203	228	228	285	285	187	187	203	203	125	128	228	228	105	105
19SSLL-03	MLG633	338	338	308	308	318	318	149	149	203	205	228	228	285	288	187	189	209	209	125	125	228	228	111	111
19SSLL-04	MLG394	338	338	308	308	318	318	139	139	203	205	228	228	285	288	187	189	209	209	125	125	228	228	111	111
19SSLL-05	MLG144	338	342	308	308	315	318	139	139	203	203	228	228	285	285	187	187	206	209	125	125	228	228	105	109
19SSLL-06	MLG619	338	338	308	308	318	318	149	149	203	205	228	228	285	288	187	189	209	209	125	125	228	228	113	113
19SSLL-07	MLG524	338	338	308	308	318	318	149	152	203	203	228	228	285	285	187	187	203	203	125	128	228	228	105	105
19SSLL-08	MLG387	338	338	308	308	318	318	139	143	203	203	228	228	285	285	187	187	203	203	125	128	228	228	105	105
19SSLL-09	MLG387	338	338	308	308	318	318	139	143	203	203	228	228	285	285	187	187	203	203	125	128	228	228	105	105
19SSLL-12	MLG185	338	342	308	308	315	318	149	149	203	203	228	228	285	285	187	187	209	209	125	125	228	228	105	107
19SSLL-13	MLG343	338	338	308	308	315	318	149	149	205	205	228	228	285	285	187	187	209	209	125	125	228	228	105	107
19SSLD-02	MLG221	338	342	308	308	318	318	149	149	205	205	228	228	285	285	187	187	203	203	125	125	225	228	105	109
19SSLD-03	MLG221	338	342	308	308	318	318	149	149	205	205	228	228	285	285	187	187	203	203	125	125	225	228	105	109
19SSLD-04	MLG156	338	342	308	308	315	318	149	149	205	205	228	228	285	285	187	187	203	203	125	125	225	228	105	109
19SSLD-05	MLG737	338	338	308	308	318	318	149	149	203	203	228	228	285	288	187	189	209	209	125	125	228	228	105	111
19SSLD-06	MLG738	338	338	308	308	318	318	149	149	203	203	228	228	285	288	187	189	209	209	125	125	228	228	111	111
19SSLD-07	MLG737	338	338	308	308	318	318	149	149	203	203	228	228	285	288	187	189	209	209	125	125	228	228	105	111
19SSLD-08	MLG730	338	338	308	308	318	318	149	149	203	203	228	228	285	288	187	189	209	209	125	125	225	225	111	111
19SSLD-09	MLG5	330	330	308	308	318	318	149	149	203	205	228	228	285	285	187	187	209	209	125	125	225	225	105	105
19SSLD-10	MLG673	338	338	308	308	318	318	149	149	203	205	228	228	285	285	187	187	206	209	122	125	225	225	105	105
19SSLD-11	MLG672	338	338	308	308	318	318	149	149	203	205	228	228	285	285	187	187	206	209	119	122	225	225	105	105
19SSLD-12	MLG676	338	338	308	308	318	318	149	149	203	205	228	228	285	285	187	187	206	209	125	125	225	225	105	105
19SSLD-13	MLG674	338	338	308	308	318	318	149	149	203	205	228	228	285	285	187	187	206	209	125	125	222	222	105	105
19SSLD-14	MLG674	338	338	308	308	318	318	149	149	203	205	228	228	285	285	187	187	206	209	125	125	222	222	105	105
19SSLD-15	MLG682	338	338	308	308	318	318	149	149	203	205	228	228	285	285	187	187	209	209	125	125	228	228	105	105
19SSLD-16	MLG676	338	338	308	308	318	318	149	149	203	205	228	228	285	285	187	187	206	209	125	125	225	225	105	105
19SSLD-17	MLG676	338	338	308	308	318	318	149	149	203	205	228	228	285	285	187	187	206	209	125	125	225	225	105	105
19SSLD-18	MLG415	338	338	308	308	318	318	143	149	205	205	228	228	285	285	187	189	203	203	125	125	225	225	105	105
19SSLD-19	MLG565	338	338	308	308	318	318	149	149	205	205	228	228	285	285	187	189	203	203	125	125	228	228	105	105
19SSLD-20	MLG388	338	338	308	308	318	318	139	139	205	205	228	228	285	285	187	189	203	203	119	119	228	228	105	105
19SSLD-27	MLG565	338	338	308	308	318	318	149	149	205	205	228	228	285	285	187	189	203	203	125	125	228	228	105	105
19SSLD-28	MLG565	338	338	308	308	318	318	149	149	205	205	228	228	285	285	187	189	203	203	125	125	228	228	105	105
19SSLD-29	MLG565	338	338	308	308	318	318	149	149	205	205	228	228	285	285	187	189	203	203	125	125	228	228	105	105
19SSLD-30	MLG565	338	338	308	308	318	318	149	149	205	205	228	228	285	285	187	189	203	203	125	125	228	228	105	105
19SSLD-31	MLG524	338	338	308	308	318	318	149	152	203	203	228	228	285	285	187	187	203	203	125	128	228	228	105	105
19SSLD-32	MLG524	338	338	308	308	318	318	149	152	203	203	228	228	285	285	187	187	203	203	125	128	228	228	105	105
19SSLD-33	MLG519	338	338	308	308	318	318	149	152	203	203	228	228	285	285	187	187	203	203	125	128	225	225	105	105
19SSLD-34	MLG514	338	338	308	308	318	318	149	152	203	203	228	228	285	285	187	187	200	200	125	128	225	225	105	105
19SSLD-35	MLG518	338	338	308	308	318	318	149	152	203	203	228	228	285	285	187	187	203	203	128	131	225	225	105	105
19SSLD-36	MLG386	338	338	308	308	318	318	139	143	203	203	228	228	285	285	187	187	200	200	119	122	228	228	105	105
19SSLD-37	MLG524	338	338	308	308	318	318	149	152	203	203	228	228	285	285	187	187	203	203	125	128	228	228	105	105
19SSLD-41	MLG517	338	338	308	308	318	318	149	152	203	203	228	228	285	285	187	187	203	203	122	122	228	228	105	105
19SSLM-01	MLG102	338	344	308	308	318	318	149	149	205	205	228	228	285	285	187	189	203	203	125	125	222	222	105	111
19SSLM-06	MLG103	338	344	308	308	318	318	149	149	205	205	228	228	285	285	187	189	203	203	125	125	225	225	109	113
19SSLM-07	MLG104	338	344	308	308	318	318	149	149	205	205	228	228	285	285	187	189	203	203	125	125	225	225	105	111
19SSLM-08	MLG103	338	344	308	308	318	318	149	149	205	205	228	228	285	285	187	189	203	203	125	125	225	225	109	113
19SSLM-09	MLG104	338	344	308	308	318	318	149	149	205	205	228	228	285	285	187	189	203	203	125	125	225	225	105	111
19SSLM-10	MLG104	338	344	308	308	318	318	149	149	205	205	228	228	285	285	187	189	203	203	125	125	225	225	105	111
19SSLM-11	MLG104	338	344	308	308	318	318	149	149	205	205	228	228	285	285	187	189	203	203	125	125	225	225	105	111
19SSLM-18	MLG697	338	338	308	308	318	318	149	149	203	203	228	230	285	288	187	189	203	203	125	125	225	225	105	107
19SSLM-19	MLG700	338	338	308	308	318	318	149	149	203	203	228	230	285	288	187	189	203	203	125	125	228	228	105	107
19SSLM-20	MLG700	338	338	308	308	318	318	149	149	203	203	228	230	285	288	187	189	203	203	125	125	228	228	105	107
19SSLM-21	MLG700	338	338	308	308	318	318	149	149	203	203	228	230	285	288	187	189	203	203	125	125	228	228	105	107
19SSLM-22	MLG700	338	338	308	308	318	318	149	149	203	203	228	230	285	288	187	189	203	203	125	125	228	228	105	107
19SSLM-23	MLG700	338	338	308	308	318	318	149	149	203	203	228	230	285	288	187	189	203	203	125	125	228	228	105	107
19SSLM-29	MLG481	338	338	308	308	318	318	149	152	203	205	228	228	285	285	187	187	209	209	125	128	225	228	109	109
19SSLM-30	MLG485	338	338	308	308	318	318	149	152	203	205	228	228	285	285	187	187	209	209	125	128	225	228	105	105
19SSLM-31	MLG485	338	338	308	308	318	318	149	152	203	205	228	228	285	285	187	187	209	209	125	128	225	228	105	105
19SSLM-32	MLG479	338	338	308	308	318	318	149	152	203	205	228	228	285	285	187	187	209	209	125	128	225	228	107	107
19SSLM-33	MLG487	338	338	308	308	318	318	149	152	203	205	228	228	285	285	187	187	209	209	125	128	225	228	111	111
19SSLM-34	MLG482	338	338	308	308	318	318	149	152	203	205	228	228	285	285	187	187	209	209	125	128	225	228	103	105
19SSLM-35	MLG479	338	338	308	308	318	318	149	152	203	205	228	228	285	285	187	187	209	209	125	128	225	228	107	107
19SSLM-36	MLG704	338	338	308	308	318	318	149	149	203	203	228	230	285	288	187	189	209	209	125	125	228	228	101	101
19SSLM-37	MLG707	338	338	308	308	318	318	149	149	203	203	228	230	285	288	187	189	209	209	125	125	228	228	107	107
19SSLM-38	MLG710	338	338	308	308	318	318	149	149	203	203	228	230	285	288	187	189	209	209	125	125	228	228	105	105
19SSLM-39	MLG705	338	338	308	308	318	318	149	149	203	203	228	230	285	288	187	189	209	209	125	125	228	228	113	113
19SSLM-43	MLG707	338	338	308	308	318	318	149	149	203	203	228	230	285	288	187	189	209	209	125	125	228	228	107	107
19SSLM-44	MLG704	338	338	308	308	318	318	149	149	203	203	228	230	285	288	187	189	209	209	125	125	228	228	101	101
19SSLM-45	MLG706	338	338	308	308	318	318	149	149	203	203	228	230	285	288	187	189	209	209	125	125	228	228	99	99
19SSQB-01	MLG759	338	338	308	308	318	318	149	149	203	203	228	228	285	285	187	187	203	203	125	125	228	228	105	105
19SSQB-02	MLG759	338	338	308	308	318	318	149	149	203	203	228	228	285	285	187	187	203	203	125	125	228	228	105	105
19SSQB-03	MLG759	338	338	308	308	318	318	149	149	203	203	228	228	285	285	187	187	203	203	125	125	228	228	105	105
19SSQB-04	MLG759	338	338	308	308	318	318	149	149	203	203	228	228	285	285	187	187	203	203	125	125	228	228	105	105
19SSQB-05	MLG759	338	338	308	308	318	318	149	149	203	203	228	228	285	285	187	187	203	203	125	125	228	228	105	105
19SSZD-04	MLG557	338	338	308	308	318	318	149	149	205	205	228	228	285	285	185	187	203	203	125	125	228	228	103	103
19SSZD-05	MLG557	338	338	308	308	318	318	149	149	205	205	228	228	285	285	185	187	203	203	125	125	228	228	103	103
19SSZD-06	MLG565	338	338	308	308	318	318	149	149	205	205	228	228	285	285	187	189	203	203	125	125	228	228	105	105
19SSZD-07	MLG565	338	338	308	308	318	318	149	149	205	205	228	228	285	285	187	189	203	203	125	125	228	228	105	105
19SSZD-08	MLG565	338	338	308	308	318	318	149	149	205	205	228	228	285	285	187	189	203	203	125	125	228	228	105	105
19SSZD-09	MLG565	338	338	308	308	318	318	149	149	205	205	228	228	285	285	187	189	203	203	125	125	228	228	105	105
19SSZD-10	MLG565	338	338	308	308	318	318	149	149	205	205	228	228	285	285	187	189	203	203	125	125	228	228	105	105
19SSZD-12	MLG557	338	338	308	308	318	318	149	149	205	205	228	228	285	285	185	187	203	203	125	125	228	228	103	103
19SSJW-01	MLG30	342	344	308	308	318	318	149	149	203	203	228	228	285	285	185	185	203	206	125	125	225	228	107	109
19SSJW-02	MLG30	342	344	308	308	318	318	149	149	203	203	228	228	285	285	185	185	203	206	125	125	225	228	107	109
19SSJW-03	MLG30	342	344	308	308	318	318	149	149	203	203	228	228	285	285	185	185	203	206	125	125	225	228	107	109
19SSJW-04	MLG29	342	344	308	308	318	318	149	149	203	203	228	228	288	288	187	187	203	206	125	125	225	228	109	111
19SSJW-05	MLG32	342	344	308	308	318	318	149	149	203	203	228	228	285	285	187	187	203	206	125	125	225	228	109	111
19SSJW-06	MLG32	342	344	308	308	318	318	149	149	203	203	228	228	285	285	187	187	203	206	125	125	225	228	109	111
19SSJW-07	MLG30	342	344	308	308	318	318	149	149	203	203	228	228	285	285	185	185	203	206	125	125	225	228	107	109
19SSJW-08	MLG34	342	344	308	308	318	318	149	149	203	203	228	228	285	285	187	187	203	203	125	125	225	228	109	111
19SSJW-09	MLG30	342	344	308	308	318	318	149	149	203	203	228	228	285	285	185	185	203	206	125	125	225	228	107	109
19SSJW-10	MLG30	342	344	308	308	318	318	149	149	203	203	228	228	285	285	185	185	203	206	125	125	225	228	107	109
19SSJW-11	MLG32	342	344	308	308	318	318	149	149	203	203	228	228	285	285	187	187	203	206	125	125	225	228	109	111
19SSJW-12	MLG32	342	344	308	308	318	318	149	149	203	203	228	228	285	285	187	187	203	206	125	125	225	228	109	111
19SSJW-13	MLG32	342	344	308	308	318	318	149	149	203	203	228	228	285	285	187	187	203	206	125	125	225	228	109	111
19SSJW-14	MLG30	342	344	308	308	318	318	149	149	203	203	228	228	285	285	185	185	203	206	125	125	225	228	107	109
19SSJW-15	MLG32	342	344	308	308	318	318	149	149	203	203	228	228	285	285	187	187	203	206	125	125	225	228	109	111
19SSJW-16	MLG32	342	344	308	308	318	318	149	149	203	203	228	228	285	285	187	187	203	206	125	125	225	228	109	111
19SSJB-01	MLG32	342	344	308	308	318	318	149	149	203	203	228	228	285	285	187	187	203	206	125	125	225	228	109	111
19SSJB-02	MLG32	342	344	308	308	318	318	149	149	203	203	228	228	285	285	187	187	203	206	125	125	225	228	109	111
19SSJB-03	MLG32	342	344	308	308	318	318	149	149	203	203	228	228	285	285	187	187	203	206	125	125	225	228	109	111
19SSJB-04	MLG31	342	344	308	308	318	318	149	149	203	203	228	228	285	285	185	185	203	203	125	125	225	228	107	109
19SSJB-05	MLG30	342	344	308	308	318	318	149	149	203	203	228	228	285	285	185	185	203	206	125	125	225	228	107	109
19SSJB-06	MLG34	342	344	308	308	318	318	149	149	203	203	228	228	285	285	187	187	203	203	125	125	225	228	109	111
19SSJK-01	MLG34	342	344	308	308	318	318	149	149	203	203	228	228	285	285	187	187	203	203	125	125	225	228	109	111
19SSJK-02	MLG32	342	344	308	308	318	318	149	149	203	203	228	228	285	285	187	187	203	206	125	125	225	228	109	111
19SSJK-03	MLG34	342	344	308	308	318	318	149	149	203	203	228	228	285	285	187	187	203	203	125	125	225	228	109	111
19SSJK-07	MLG30	342	344	308	308	318	318	149	149	203	203	228	228	285	285	185	185	203	206	125	125	225	228	107	109
19SSJK-08	MLG32	342	344	308	308	318	318	149	149	203	203	228	228	285	285	187	187	203	206	125	125	225	228	109	111
19SSJK-09	MLG32	342	344	308	308	318	318	149	149	203	203	228	228	285	285	187	187	203	206	125	125	225	228	109	111
19SSJK-10	MLG32	342	344	308	308	318	318	149	149	203	203	228	228	285	285	187	187	203	206	125	125	225	228	109	111
19SSJK-11	MLG34	342	344	308	308	318	318	149	149	203	203	228	228	285	285	187	187	203	203	125	125	225	228	109	111
19SSJK-13	MLG29	342	344	308	308	318	318	149	149	203	203	228	228	288	288	187	187	203	206	125	125	225	228	109	111
19SSJK-15	MLG33	342	344	308	308	318	318	149	149	203	203	228	228	285	285	187	187	203	206	125	125	228	228	109	111
19SSJK-16	MLG32	342	344	308	308	318	318	149	149	203	203	228	228	285	285	187	187	203	206	125	125	225	228	109	111
19SSJK-17	MLG32	342	344	308	308	318	318	149	149	203	203	228	228	285	285	187	187	203	206	125	125	225	228	109	111
19SSJK-18	MLG32	342	344	308	308	318	318	149	149	203	203	228	228	285	285	187	187	203	206	125	125	225	228	109	111
19SSJK-19	MLG32	342	344	308	308	318	318	149	149	203	203	228	228	285	285	187	187	203	206	125	125	225	228	109	111
19SSPY-01	MLG738	338	338	308	308	318	318	149	149	203	203	228	228	285	288	187	189	209	209	125	125	228	228	111	111
19SSPY-02	MLG524	338	338	308	308	318	318	149	152	203	203	228	228	285	285	187	187	203	203	125	128	228	228	105	105
19SSPY-06	MLG524	338	338	308	308	318	318	149	152	203	203	228	228	285	285	187	187	203	203	125	128	228	228	105	105
19SSPY-07	MLG501	338	338	308	308	318	318	149	152	203	203	228	228	285	288	187	187	203	203	125	128	228	228	105	105
19SSPY-08	MLG501	338	338	308	308	318	318	149	152	203	203	228	228	285	288	187	187	203	203	125	128	228	228	105	105
19SSPY-09	MLG524	338	338	308	308	318	318	149	152	203	203	228	228	285	285	187	187	203	203	125	128	228	228	105	105
19SSPY-12	MLG633	338	338	308	308	318	318	149	149	203	205	228	228	285	288	187	189	209	209	125	125	228	228	111	111
19SSPY-13	MLG526	338	338	308	308	318	318	149	152	203	203	228	228	285	285	187	187	203	203	125	128	228	228	111	111
19SSPY-14	MLG633	338	338	308	308	318	318	149	149	203	205	228	228	285	288	187	189	209	209	125	125	228	228	111	111
19SSPY-15	MLG633	338	338	308	308	318	318	149	149	203	205	228	228	285	288	187	189	209	209	125	125	228	228	111	111
19SSPY-16	MLG524	338	338	308	308	318	318	149	152	203	203	228	228	285	285	187	187	203	203	125	128	228	228	105	105
19SSPY-17	MLG501	338	338	308	308	318	318	149	152	203	203	228	228	285	288	187	187	203	203	125	128	228	228	105	105
19SSPY-21	MLG524	338	338	308	308	318	318	149	152	203	203	228	228	285	285	187	187	203	203	125	128	228	228	105	105
19SSPY-22	MLG524	338	338	308	308	318	318	149	152	203	203	228	228	285	285	187	187	203	203	125	128	228	228	105	105
19SSPY-23	MLG524	338	338	308	308	318	318	149	152	203	203	228	228	285	285	187	187	203	203	125	128	228	228	105	105
19SSPY-24	MLG524	338	338	308	308	318	318	149	152	203	203	228	228	285	285	187	187	203	203	125	128	228	228	105	105
19SSPY-25	MLG524	338	338	308	308	318	318	149	152	203	203	228	228	285	285	187	187	203	203	125	128	228	228	105	105
19SSPY-26	MLG524	338	338	308	308	318	318	149	152	203	203	228	228	285	285	187	187	203	203	125	128	228	228	105	105
19SSPH-02	MLG487	338	338	308	308	318	318	149	152	203	205	228	228	285	285	187	187	209	209	125	128	225	228	111	111
19SSPH-03	MLG485	338	338	308	308	318	318	149	152	203	205	228	228	285	285	187	187	209	209	125	128	225	228	105	105
19SSPH-04	MLG485	338	338	308	308	318	318	149	152	203	205	228	228	285	285	187	187	209	209	125	128	225	228	105	105
19SSPH-05	MLG483	338	338	308	308	318	318	149	152	203	205	228	228	285	285	187	187	209	209	125	128	225	228	105	107
19SSPH-06	MLG485	338	338	308	308	318	318	149	152	203	205	228	228	285	285	187	187	209	209	125	128	225	228	105	105
19SSPH-07	MLG477	338	338	308	308	318	318	149	152	203	205	228	228	285	285	187	187	206	209	125	128	225	228	105	105
19SSPH-08	MLG481	338	338	308	308	318	318	149	152	203	205	228	228	285	285	187	187	209	209	125	128	225	228	109	109
19SSPH-09	MLG502	338	338	308	308	318	318	149	152	203	203	228	228	285	285	185	185	203	203	125	128	228	228	103	103
19SSPH-10	MLG476	338	338	308	308	318	318	149	152	203	205	228	228	285	285	187	187	203	203	125	128	228	228	105	105
19SSPH-11	MLG524	338	338	308	308	318	318	149	152	203	203	228	228	285	285	187	187	203	203	125	128	228	228	105	105
19SSZM-01	MLG476	338	338	308	308	318	318	149	152	203	205	228	228	285	285	187	187	203	203	125	128	228	228	105	105
19SSZM-02	MLG468	338	338	308	308	318	318	149	152	203	205	228	228	285	285	185	185	203	203	125	128	228	228	103	103
19SSZM-03	MLG474	338	338	308	308	318	318	149	152	203	205	228	228	285	285	187	187	203	203	125	128	228	228	107	107
19SSZM-08	MLG680	338	338	308	308	318	318	149	149	203	205	228	228	285	285	187	187	209	209	125	125	225	228	105	105
19SSZM-09	MLG680	338	338	308	308	318	318	149	149	203	205	228	228	285	285	187	187	209	209	125	125	225	228	105	105
19SSZM-10	MLG476	338	338	308	308	318	318	149	152	203	205	228	228	285	285	187	187	203	203	125	128	228	228	105	105
19SSZM-11	MLG476	338	338	308	308	318	318	149	152	203	205	228	228	285	285	187	187	203	203	125	128	228	228	105	105
19SSZM-12	MLG476	338	338	308	308	318	318	149	152	203	205	228	228	285	285	187	187	203	203	125	128	228	228	105	105
19SSZM-13	MLG472	338	338	308	308	318	318	149	152	203	205	228	228	285	285	187	187	203	203	128	128	228	228	105	105
19SSZM-14	MLG475	338	338	308	308	318	318	149	152	203	205	228	228	285	285	187	187	203	203	125	128	228	228	109	109
19SSZM-18	MLG476	338	338	308	308	318	318	149	152	203	205	228	228	285	285	187	187	203	203	125	128	228	228	105	105
19SSZM-19	MLG476	338	338	308	308	318	318	149	152	203	205	228	228	285	285	187	187	203	203	125	128	228	228	105	105
19SSZM-20	MLG476	338	338	308	308	318	318	149	152	203	205	228	228	285	285	187	187	203	203	125	128	228	228	105	105
19SSZM-21	MLG476	338	338	308	308	318	318	149	152	203	205	228	228	285	285	187	187	203	203	125	128	228	228	105	105
19SSZM-22	MLG476	338	338	308	308	318	318	149	152	203	205	228	228	285	285	187	187	203	203	125	128	228	228	105	105
19SSZM-23	MLG474	338	338	308	308	318	318	149	152	203	205	228	228	285	285	187	187	203	203	125	128	228	228	107	107
19SSZD-01	MLG759	338	338	308	308	318	318	149	149	203	203	228	228	285	285	187	187	203	203	125	125	228	228	105	105
19SSZD-02	MLG755	338	338	308	308	318	318	149	149	203	203	228	228	285	285	187	187	203	203	125	128	228	228	105	105
19SSZD-07	MLG759	338	338	308	308	318	318	149	149	203	203	228	228	285	285	187	187	203	203	125	125	228	228	105	105
19SSZD-08	MLG759	338	338	308	308	318	318	149	149	203	203	228	228	285	285	187	187	203	203	125	125	228	228	105	105
19SSZD-09	MLG759	338	338	308	308	318	318	149	149	203	203	228	228	285	285	187	187	203	203	125	125	228	228	105	105
19SSZD-10	MLG759	338	338	308	308	318	318	149	149	203	203	228	228	285	285	187	187	203	203	125	125	228	228	105	105
19SSZD-11	MLG759	338	338	308	308	318	318	149	149	203	203	228	228	285	285	187	187	203	203	125	125	228	228	105	105
19SSZD-12	MLG759	338	338	308	308	318	318	149	149	203	203	228	228	285	285	187	187	203	203	125	125	228	228	105	105
19SSZS-04	MLG408	338	338	308	308	318	318	152	152	203	203	225	228	285	285	187	189	203	203	128	128	228	228	105	105
19SSZS-05	MLG408	338	338	308	308	318	318	152	152	203	203	225	228	285	285	187	189	203	203	128	128	228	228	105	105
19SSZS-06	MLG228	338	342	308	308	318	318	149	149	203	205	228	228	288	288	187	189	203	203	125	125	228	228	103	107
19SSZS-07	MLG408	338	338	308	308	318	318	152	152	203	203	225	228	285	285	187	189	203	203	128	128	228	228	105	105
19SSZS-08	MLG408	338	338	308	308	318	318	152	152	203	203	225	228	285	285	187	189	203	203	128	128	228	228	105	105
19SSZS-09	MLG407	338	338	308	308	318	318	152	152	203	203	225	228	285	285	185	187	203	203	128	128	228	228	103	103
19SSZS-10	MLG227	338	342	308	308	318	318	149	149	203	205	228	228	288	288	187	189	203	203	125	125	225	228	105	109
19SSZS-11	MLG496	338	338	308	308	318	318	149	152	203	203	225	228	285	285	187	187	203	203	125	128	228	228	105	105
19SSZJ-01	MLG595	338	338	308	308	318	318	149	149	203	205	228	228	285	288	185	185	203	203	125	125	225	228	105	105
19SSZJ-02	MLG637	338	338	308	308	318	318	149	149	203	205	228	228	285	288	187	187	203	203	125	125	228	228	105	105
19SSZJ-03	MLG635	338	338	308	308	318	318	149	149	203	205	228	228	285	288	187	187	203	203	125	125	225	228	105	105
19SSZJ-04	MLG589	338	338	308	308	318	318	149	149	203	205	228	228	288	291	187	187	203	203	125	125	225	228	105	105
19SSZJ-05	MLG635	338	338	308	308	318	318	149	149	203	205	228	228	285	288	187	187	203	203	125	125	225	228	105	105
19SSZJ-06	MLG635	338	338	308	308	318	318	149	149	203	205	228	228	285	288	187	187	203	203	125	125	225	228	105	105
19SSZJ-07	MLG637	338	338	308	308	318	318	149	149	203	205	228	228	285	288	187	187	203	203	125	125	228	228	105	105
19SSZJ-08	MLG588	338	338	308	308	318	318	149	149	203	205	228	228	288	291	187	187	203	203	125	125	225	228	109	109
19SSZJ-09	MLG634	338	338	308	308	318	318	149	149	203	205	228	228	285	288	187	187	203	203	125	125	225	228	107	107
19SSZJ-12	MLG637	338	338	308	308	318	318	149	149	203	205	228	228	285	288	187	187	203	203	125	125	228	228	105	105
19SSZX-01	MLG546	338	338	308	308	318	318	149	149	205	205	225	228	285	285	187	187	203	203	125	125	225	228	105	105
19SSZX-05	MLG454	338	338	308	308	318	318	149	152	205	205	228	228	285	288	185	187	203	203	125	125	228	228	113	113
19SSZX-06	MLG546	338	338	308	308	318	318	149	149	205	205	225	228	285	285	187	187	203	203	125	125	225	228	105	105
19SSZX-07	MLG545	338	338	308	308	318	318	149	149	205	205	225	228	285	285	187	187	203	203	125	125	225	225	105	105
19SSZX-08	MLG545	338	338	308	308	318	318	149	149	205	205	225	228	285	285	187	187	203	203	125	125	225	225	105	105
19SSZX-09	MLG545	338	338	308	308	318	318	149	149	205	205	225	228	285	285	187	187	203	203	125	125	225	225	105	105
19SSZX-10	MLG545	338	338	308	308	318	318	149	149	205	205	225	228	285	285	187	187	203	203	125	125	225	225	105	105
19SSZX-11	MLG545	338	338	308	308	318	318	149	149	205	205	225	228	285	285	187	187	203	203	125	125	225	225	105	105
19SSSQ-01	MLG707	338	338	308	308	318	318	149	149	203	203	228	230	285	288	187	189	209	209	125	125	228	228	107	107
19SSSQ-02	MLG707	338	338	308	308	318	318	149	149	203	203	228	230	285	288	187	189	209	209	125	125	228	228	107	107
19SSSQ-03	MLG691	338	338	308	308	318	318	149	149	203	203	228	230	285	288	185	187	203	209	125	125	228	228	109	109
19SSSQ-04	MLG700	338	338	308	308	318	318	149	149	203	203	228	230	285	288	187	189	203	203	125	125	228	228	105	107
19SSSQ-05	MLG693	338	338	308	308	318	318	149	149	203	203	228	230	285	288	185	187	209	209	125	125	228	228	105	105
19SSSQ-06	MLG714	338	338	308	308	318	318	149	149	203	203	228	230	285	285	187	189	203	203	125	125	228	228	105	105
19SSSQ-08	MLG729	338	338	308	308	318	318	149	149	203	203	228	228	285	288	187	189	203	203	125	125	228	228	105	107
19SSSQ-09	MLG497	338	338	308	308	318	318	149	152	203	203	228	228	285	288	185	185	203	203	125	128	228	228	103	103
19SSSQ-10	MLG698	338	338	308	308	318	318	149	149	203	203	228	230	285	288	187	189	203	203	125	125	228	228	107	107
19SSSQ-11	MLG698	338	338	308	308	318	318	149	149	203	203	228	230	285	288	187	189	203	203	125	125	228	228	107	107
19SSSQ-12	MLG660	338	338	308	308	318	318	149	149	203	205	228	228	285	285	187	189	209	209	125	125	225	225	105	105
19SSSQ-13	MLG716	338	338	308	308	318	318	149	149	203	203	228	230	285	285	187	189	209	209	125	125	228	228	109	109
19SSSQ-14	MLG688	338	338	308	308	318	318	149	149	203	203	228	230	285	288	185	187	203	203	125	125	228	228	103	105
19SSSQ-15	MLG756	338	338	308	308	318	318	149	149	203	203	228	228	285	285	187	187	203	203	125	125	225	225	105	105
19SSSQ-16	MLG524	338	338	308	308	318	318	149	152	203	203	228	228	285	285	187	187	203	203	125	128	228	228	105	105
19SSSQ-17	MLG655	338	338	308	308	318	318	149	149	203	205	228	228	285	285	187	189	203	203	125	125	228	228	105	105
19SSSQ-19	MLG567	338	338	308	308	318	318	149	149	205	205	228	228	285	285	187	189	203	209	125	125	228	228	105	105
19SSSQ-20	MLG565	338	338	308	308	318	318	149	149	205	205	228	228	285	285	187	189	203	203	125	125	228	228	105	105
19SSSQ-21	MLG565	338	338	308	308	318	318	149	149	205	205	228	228	285	285	187	189	203	203	125	125	228	228	105	105
19SSSQ-22	MLG557	338	338	308	308	318	318	149	149	205	205	228	228	285	285	185	187	203	203	125	125	228	228	103	103
19SSSQ-23	MLG557	338	338	308	308	318	318	149	149	205	205	228	228	285	285	185	187	203	203	125	125	228	228	103	103
19SSSQ-24	MLG558	338	338	308	308	318	318	149	149	205	205	228	228	285	285	185	187	203	203	125	125	228	228	105	105
19SSSQ-25	MLG655	338	338	308	308	318	318	149	149	203	205	228	228	285	285	187	189	203	203	125	125	228	228	105	105
19SSSQ-26	MLG557	338	338	308	308	318	318	149	149	205	205	228	228	285	285	185	187	203	203	125	125	228	228	103	103
19SSSQ-27	MLG565	338	338	308	308	318	318	149	149	205	205	228	228	285	285	187	189	203	203	125	125	228	228	105	105
19SSSQ-28	MLG460	338	338	308	308	318	318	149	152	205	205	228	228	285	285	187	187	203	209	125	128	225	228	105	105
19SSSQ-29	MLG557	338	338	308	308	318	318	149	149	205	205	228	228	285	285	185	187	203	203	125	125	228	228	103	103
19SSSQ-30	MLG565	338	338	308	308	318	318	149	149	205	205	228	228	285	285	187	189	203	203	125	125	228	228	105	105
19SSSG-01	MLG652	338	338	308	308	318	318	149	149	203	205	228	228	285	285	187	189	203	203	125	125	225	225	105	105
19SSSG-02	MLG663	338	338	308	308	318	318	149	149	203	205	228	228	285	285	187	189	209	209	125	125	228	228	105	105
19SSSG-03	MLG660	338	338	308	308	318	318	149	149	203	205	228	228	285	285	187	189	209	209	125	125	225	225	105	105
19SSSG-04	MLG660	338	338	308	308	318	318	149	149	203	205	228	228	285	285	187	189	209	209	125	125	225	225	105	105
19SSSG-05	MLG648	338	338	308	308	318	318	149	149	203	205	228	228	285	285	185	187	209	209	125	125	225	225	103	103
19SSSG-06	MLG660	338	338	308	308	318	318	149	149	203	205	228	228	285	285	187	189	209	209	125	125	225	225	105	105
19SSSG-07	MLG648	338	338	308	308	318	318	149	149	203	205	228	228	285	285	185	187	209	209	125	125	225	225	103	103
19SSSG-12	MLG660	338	338	308	308	318	318	149	149	203	205	228	228	285	285	187	189	209	209	125	125	225	225	105	105
19SSSG-13	MLG540	338	338	308	308	318	318	149	149	205	205	225	228	288	288	185	185	209	209	125	125	228	228	103	103
19SSSG-14	MLG541	338	338	308	308	318	318	149	149	205	205	225	228	288	288	187	187	209	209	125	125	228	228	105	105
19SSSG-15	MLG557	338	338	308	308	318	318	149	149	205	205	228	228	285	285	185	187	203	203	125	125	228	228	103	103
19SSSG-16	MLG557	338	338	308	308	318	318	149	149	205	205	228	228	285	285	185	187	203	203	125	125	228	228	103	103
19SSSG-17	MLG549	338	338	308	308	318	318	149	149	205	205	228	228	285	288	187	189	203	209	125	125	228	228	105	105
19SSSG-18	MLG643	338	338	308	308	318	318	149	149	203	205	228	228	285	288	187	187	209	209	125	125	228	228	105	105
19SSSG-19	MLG542	338	338	308	308	318	318	149	149	205	205	225	228	285	288	185	185	203	203	125	125	225	225	103	103
19SSSG-20	MLG544	338	338	308	308	318	318	149	149	205	205	225	228	285	288	187	187	203	203	125	125	225	225	105	105
19SSSG-21	MLG756	338	338	308	308	318	318	149	149	203	203	228	228	285	285	187	187	203	203	125	125	225	225	105	105
19SSSG-22	MLG546	338	338	308	308	318	318	149	149	205	205	225	228	285	285	187	187	203	203	125	125	225	228	105	105
19SSSG-23	MLG562	338	338	308	308	318	318	149	149	205	205	228	228	285	285	187	189	203	203	125	125	225	228	105	105
19SSSG-24	MLG565	338	338	308	308	318	318	149	149	205	205	228	228	285	285	187	189	203	203	125	125	228	228	105	105
19SSSG-25	MLG699	338	338	308	308	318	318	149	149	203	203	228	230	285	288	187	189	203	203	125	125	228	228	109	109
19SSSG-26	MLG498	338	338	308	308	318	318	149	152	203	203	228	228	285	288	187	189	203	203	125	128	228	228	105	107
19SSSG-27	MLG583	338	338	308	308	318	318	149	149	203	205	225	228	285	288	187	187	203	203	125	125	225	225	105	105
19SSSG-28	MLG698	338	338	308	308	318	318	149	149	203	203	228	230	285	288	187	189	203	203	125	125	228	228	107	107
19SSSG-29	MLG406	338	338	308	308	318	318	152	152	205	205	228	228	285	285	187	187	203	203	125	125	228	228	105	105
19SSSG-30	MLG583	338	338	308	308	318	318	149	149	203	205	225	228	285	288	187	187	203	203	125	125	225	225	105	105
19SSSG-31	MLG633	338	338	308	308	318	318	149	149	203	205	228	228	285	288	187	189	209	209	125	125	228	228	111	111
19SSSG-32	MLG461	338	338	308	308	318	318	149	152	205	205	228	228	285	285	187	187	209	209	125	128	225	228	105	105
19SSSG-33	MLG573	338	338	308	308	318	318	149	149	205	205	228	228	285	285	187	187	203	203	125	125	225	228	105	105
19SSSG-34	MLG458	338	338	308	308	318	318	149	152	205	205	228	228	285	285	187	187	203	203	125	128	225	228	105	105
19SSSG-35	MLG528	338	338	308	308	318	318	149	152	203	203	228	228	285	285	187	187	203	203	125	125	228	228	105	105
19SSSG-36	MLG524	338	338	308	308	318	318	149	152	203	203	228	228	285	285	187	187	203	203	125	128	228	228	105	105
19SSSG-37	MLG351	338	338	308	308	315	318	149	149	203	205	228	228	285	285	187	189	203	203	125	125	225	228	105	105
19SSSG-40	MLG524	338	338	308	308	318	318	149	152	203	203	228	228	285	285	187	187	203	203	125	128	228	228	105	105
19SSSG-41	MLG476	338	338	308	308	318	318	149	152	203	205	228	228	285	285	187	187	203	203	125	128	228	228	105	105
19SSSG-42	MLG546	338	338	308	308	318	318	149	149	205	205	225	228	285	285	187	187	203	203	125	125	225	228	105	105
19SSSG-43	MLG746	338	338	308	308	318	318	149	149	203	203	228	228	285	285	187	189	209	209	125	125	225	228	105	105
19SSSG-44	MLG524	338	338	308	308	318	318	149	152	203	203	228	228	285	285	187	187	203	203	125	128	228	228	105	105
19SSSG-45	MLG473	338	338	308	308	318	318	149	152	203	205	228	228	285	285	187	187	203	203	125	128	225	228	105	105
19SSSS-01	MLG575	338	338	308	308	318	318	149	149	205	205	228	228	285	285	187	187	203	209	125	125	225	228	105	105
19SSSS-03	MLG524	338	338	308	308	318	318	149	152	203	203	228	228	285	285	187	187	203	203	125	128	228	228	105	105
19SSSS-04	MLG574	338	338	308	308	318	318	149	149	205	205	228	228	285	285	187	187	203	203	125	125	228	228	105	105
19SSSS-05	MLG678	338	338	308	308	318	318	149	149	203	205	228	228	285	285	187	187	203	209	125	125	225	228	105	105
19SSSS-06	MLG670	338	338	308	308	318	318	149	149	203	205	228	228	285	285	187	187	203	203	125	125	228	228	105	105
19SSSS-07	MLG670	338	338	308	308	318	318	149	149	203	205	228	228	285	285	187	187	203	203	125	125	228	228	105	105
19SSSS-08	MLG679	338	338	308	308	318	318	149	149	203	205	228	228	285	285	187	187	203	209	125	125	228	228	105	105
19SSSS-09	MLG576	338	338	308	308	318	318	149	149	205	205	228	228	285	285	187	187	203	209	125	125	228	228	105	105
19SSSS-10	MLG670	338	338	308	308	318	318	149	149	203	205	228	228	285	285	187	187	203	203	125	125	228	228	105	105
19SSSS-11	MLG574	338	338	308	308	318	318	149	149	205	205	228	228	285	285	187	187	203	203	125	125	228	228	105	105
19SSSS-12	MLG565	338	338	308	308	318	318	149	149	205	205	228	228	285	285	187	189	203	203	125	125	228	228	105	105
19SSSS-13	MLG105	338	344	308	308	318	318	149	149	203	205	228	228	285	285	187	187	203	203	125	125	225	228	105	111
19SSSS-14	MLG565	338	338	308	308	318	318	149	149	205	205	228	228	285	285	187	189	203	203	125	125	228	228	105	105
19SSSS-15	MLG469	338	338	308	308	318	318	149	152	203	205	228	228	285	285	187	189	206	209	125	128	228	228	105	105
19SSSS-16	MLG470	338	338	308	308	318	318	149	152	203	205	228	228	285	285	187	189	209	209	125	128	228	228	105	105
19SSSS-17	MLG640	338	338	308	308	318	318	149	149	203	205	228	228	285	288	187	187	209	209	125	125	225	228	105	105
19SSSS-18	MLG470	338	338	308	308	318	318	149	152	203	205	228	228	285	285	187	189	209	209	125	128	228	228	105	105
19SSSS-19	MLG543	338	338	308	308	318	318	149	149	205	205	225	228	285	288	187	187	203	203	125	128	225	225	105	105
19SSSS-20	MLG470	338	338	308	308	318	318	149	152	203	205	228	228	285	285	187	189	209	209	125	128	228	228	105	105
19SSSS-21	MLG635	338	338	308	308	318	318	149	149	203	205	228	228	285	288	187	187	203	203	125	125	225	228	105	105
19SSSS-22	MLG608	338	338	308	308	318	318	149	149	203	205	228	228	285	288	187	189	203	203	125	125	228	228	105	105
19SSSS-24	MLG574	338	338	308	308	318	318	149	149	205	205	228	228	285	285	187	187	203	203	125	125	228	228	105	105
19SSSS-26	MLG670	338	338	308	308	318	318	149	149	203	205	228	228	285	285	187	187	203	203	125	125	228	228	105	105
19SSSS-27	MLG565	338	338	308	308	318	318	149	149	205	205	228	228	285	285	187	189	203	203	125	125	228	228	105	105
19SSSS-28	MLG574	338	338	308	308	318	318	149	149	205	205	228	228	285	285	187	187	203	203	125	125	228	228	105	105
19SSSS-29	MLG565	338	338	308	308	318	318	149	149	205	205	228	228	285	285	187	189	203	203	125	125	228	228	105	105
19SSSS-30	MLG670	338	338	308	308	318	318	149	149	203	205	228	228	285	285	187	187	203	203	125	125	228	228	105	105
19SSSS-31	MLG576	338	338	308	308	318	318	149	149	205	205	228	228	285	285	187	187	203	209	125	125	228	228	105	105
19SSSS-32	MLG576	338	338	308	308	318	318	149	149	205	205	228	228	285	285	187	187	203	209	125	125	228	228	105	105
19SSSS-33	MLG670	338	338	308	308	318	318	149	149	203	205	228	228	285	285	187	187	203	203	125	125	228	228	105	105
19SSMJ-01	MLG395	338	338	308	308	318	318	139	139	203	203	228	230	285	288	185	187	203	203	125	125	228	228	107	107
19SSMJ-02	MLG687	338	338	308	308	318	318	149	149	203	203	228	230	285	288	185	187	203	203	125	125	228	228	107	107
19SSMJ-05	MLG687	338	338	308	308	318	318	149	149	203	203	228	230	285	288	185	187	203	203	125	125	228	228	107	107
19SSMJ-07	MLG396	338	338	308	308	318	318	139	139	203	203	228	230	285	288	185	187	203	203	125	125	228	228	105	107
19SSMJ-08	MLG395	338	338	308	308	318	318	139	139	203	203	228	230	285	288	185	187	203	203	125	125	228	228	107	107
19SSMJ-09	MLG698	338	338	308	308	318	318	149	149	203	203	228	230	285	288	187	189	203	203	125	125	228	228	107	107
19SSMJ-10	MLG398	338	338	308	308	318	318	139	139	203	203	228	230	285	288	185	187	209	209	125	125	228	228	107	107
19SSMJ-11	MLG698	338	338	308	308	318	318	149	149	203	203	228	230	285	288	187	189	203	203	125	125	228	228	107	107
19SSMJ-12	MLG707	338	338	308	308	318	318	149	149	203	203	228	230	285	288	187	189	209	209	125	125	228	228	107	107
19SSMJ-18	MLG707	338	338	308	308	318	318	149	149	203	203	228	230	285	288	187	189	209	209	125	125	228	228	107	107
19SSMJ-19	MLG398	338	338	308	308	318	318	139	139	203	203	228	230	285	288	185	187	209	209	125	125	228	228	107	107
19SSMJ-20	MLG707	338	338	308	308	318	318	149	149	203	203	228	230	285	288	187	189	209	209	125	125	228	228	107	107
19SSMJ-21	MLG698	338	338	308	308	318	318	149	149	203	203	228	230	285	288	187	189	203	203	125	125	228	228	107	107
19SSMJ-25	MLG707	338	338	308	308	318	318	149	149	203	203	228	230	285	288	187	189	209	209	125	125	228	228	107	107
19SSMJ-26	MLG709	338	338	308	308	318	318	149	149	203	203	228	230	285	288	187	189	209	209	125	125	228	228	105	107
19SSMJ-27	MLG88	336	338	308	308	318	318	149	149	203	203	228	230	285	288	187	189	203	203	125	125	228	228	107	107
19SSMJ-28	MLG90	336	338	308	308	318	318	149	149	203	203	228	230	285	288	187	189	209	209	125	125	228	228	105	107
19SSMJ-29	MLG89	336	338	308	308	318	318	149	149	203	203	228	230	285	288	187	189	209	209	125	125	228	228	107	107
19SSMJ-30	MLG88	336	338	308	308	318	318	149	149	203	203	228	230	285	288	187	189	203	203	125	125	228	228	107	107
19SSMJ-31	MLG89	336	338	308	308	318	318	149	149	203	203	228	230	285	288	187	189	209	209	125	125	228	228	107	107
19SSML-01	MLG1	336	336	308	308	318	318	149	149	203	203	228	230	285	288	185	187	203	203	125	125	228	228	105	105
19SSML-02	MLG2	336	336	308	308	318	318	149	149	203	203	228	230	285	288	187	189	203	203	125	125	228	228	107	107
19SSML-03	MLG3	336	336	308	308	318	318	149	149	203	203	228	230	285	288	187	189	209	209	125	125	228	228	107	107
19SSNP-01	MLG587	338	338	308	308	318	318	149	149	203	205	228	228	288	291	187	189	209	209	125	125	228	228	111	111
19SSNP-02	MLG633	338	338	308	308	318	318	149	149	203	205	228	228	285	288	187	189	209	209	125	125	228	228	111	111
19SSNP-03	MLG633	338	338	308	308	318	318	149	149	203	205	228	228	285	288	187	189	209	209	125	125	228	228	111	111
19SSNP-04	MLG631	338	338	308	308	318	318	149	149	203	205	228	228	285	288	187	189	209	209	125	125	228	228	107	111
19SSNP-05	MLG603	338	338	308	308	318	318	149	149	203	205	228	228	285	288	185	187	209	209	125	125	228	228	109	109
19SSNP-06	MLG735	338	338	308	308	318	318	149	149	203	203	228	228	285	288	187	189	209	209	125	125	228	228	107	111
19SSNP-07	MLG603	338	338	308	308	318	318	149	149	203	205	228	228	285	288	185	187	209	209	125	125	228	228	109	109
19SSNP-08	MLG738	338	338	308	308	318	318	149	149	203	203	228	228	285	288	187	189	209	209	125	125	228	228	111	111
19SSNP-10	MLG735	338	338	308	308	318	318	149	149	203	203	228	228	285	288	187	189	209	209	125	125	228	228	107	111
19SSNP-12	MLG633	338	338	308	308	318	318	149	149	203	205	228	228	285	288	187	189	209	209	125	125	228	228	111	111
19SSNP-13	MLG736	338	338	308	308	318	318	149	149	203	203	228	228	285	288	187	189	209	209	125	125	228	228	109	111
19SSNP-14	MLG633	338	338	308	308	318	318	149	149	203	205	228	228	285	288	187	189	209	209	125	125	228	228	111	111
19SSNP-15	MLG734	338	338	308	308	318	318	149	149	203	203	228	228	285	288	187	189	209	209	125	125	228	228	111	115
19SSNP-16	MLG633	338	338	308	308	318	318	149	149	203	205	228	228	285	288	187	189	209	209	125	125	228	228	111	111
19SSNP-17	MLG619	338	338	308	308	318	318	149	149	203	205	228	228	285	288	187	189	209	209	125	125	228	228	113	113
19SSNP-18	MLG633	338	338	308	308	318	318	149	149	203	205	228	228	285	288	187	189	209	209	125	125	228	228	111	111
19SSNP-20	MLG735	338	338	308	308	318	318	149	149	203	203	228	228	285	288	187	189	209	209	125	125	228	228	107	111
19SSNP-21	MLG738	338	338	308	308	318	318	149	149	203	203	228	228	285	288	187	189	209	209	125	125	228	228	111	111
19SSNP-22	MLG631	338	338	308	308	318	318	149	149	203	205	228	228	285	288	187	189	209	209	125	125	228	228	107	111
19SSNP-23	MLG725	338	338	308	308	318	318	149	149	203	203	228	228	285	288	185	187	209	209	125	125	228	228	109	109
19SSNP-26	MLG603	338	338	308	308	318	318	149	149	203	205	228	228	285	288	185	187	209	209	125	125	228	228	109	109
19SSNP-27	MLG620	338	338	308	308	318	318	149	149	203	205	228	228	285	288	187	189	209	209	125	125	228	228	115	115
19SSNP-28	MLG748	338	338	308	308	318	318	149	149	203	203	228	228	285	285	187	189	209	209	125	125	228	228	107	107
19SSNP-29	MLG601	338	338	308	308	318	318	149	149	203	205	228	228	285	288	185	187	209	209	125	125	228	228	107	107
19SSNP-31	MLG602	338	338	308	308	318	318	149	149	203	205	228	228	285	288	185	187	209	209	125	125	228	228	103	109
19SSNP-32	MLG742	338	338	308	308	318	318	149	149	203	203	228	228	285	285	185	187	209	209	125	125	228	228	103	109
19SSNP-33	MLG737	338	338	308	308	318	318	149	149	203	203	228	228	285	288	187	189	209	209	125	125	228	228	105	111
19SSNP-34	MLG632	338	338	308	308	318	318	149	149	203	205	228	228	285	288	187	189	209	209	125	125	228	228	105	111
19SSNP-35	MLG632	338	338	308	308	318	318	149	149	203	205	228	228	285	288	187	189	209	209	125	125	228	228	105	111
19SSNP-36	MLG743	338	338	308	308	318	318	149	149	203	203	228	228	285	285	185	187	209	209	125	125	228	228	103	105
19SSNJ-01	MLG737	338	338	308	308	318	318	149	149	203	203	228	228	285	288	187	189	209	209	125	125	228	228	105	111
19SSNJ-03	MLG612	338	338	308	308	318	318	149	149	203	205	228	228	285	288	187	189	203	209	125	125	228	228	105	111
19SSNJ-04	MLG602	338	338	308	308	318	318	149	149	203	205	228	228	285	288	185	187	209	209	125	125	228	228	103	109
19SSNJ-05	MLG726	338	338	308	308	318	318	149	149	203	203	228	228	285	288	185	187	209	209	125	125	228	228	103	105
19SSNJ-06	MLG752	338	338	308	308	318	318	149	149	203	203	228	228	285	285	187	189	209	209	125	125	228	228	105	111
19SSNJ-07	MLG632	338	338	308	308	318	318	149	149	203	205	228	228	285	288	187	189	209	209	125	125	228	228	105	111
19SSNJ-08	MLG743	338	338	308	308	318	318	149	149	203	203	228	228	285	285	185	187	209	209	125	125	228	228	103	105
19SSNJ-09	MLG724	338	338	308	308	318	318	149	149	203	203	228	228	285	288	185	187	209	209	125	125	228	228	103	109
19SSNJ-10	MLG738	338	338	308	308	318	318	149	149	203	203	228	228	285	288	187	189	209	209	125	125	228	228	111	111
19SSNJ-11	MLG733	338	338	308	308	318	318	149	149	203	203	228	228	285	288	187	189	209	209	125	125	228	228	105	107
19SSNJ-12	MLG632	338	338	308	308	318	318	149	149	203	205	228	228	285	288	187	189	209	209	125	125	228	228	105	111
19SSNJ-13	MLG738	338	338	308	308	318	318	149	149	203	203	228	228	285	288	187	189	209	209	125	125	228	228	111	111
19SSNJ-14	MLG633	338	338	308	308	318	318	149	149	203	205	228	228	285	288	187	189	209	209	125	125	228	228	111	111
19SSNJ-15	MLG633	338	338	308	308	318	318	149	149	203	205	228	228	285	288	187	189	209	209	125	125	228	228	111	111
19SSNJ-16	MLG603	338	338	308	308	318	318	149	149	203	205	228	228	285	288	185	187	209	209	125	125	228	228	109	109
19SSNJ-17	MLG633	338	338	308	308	318	318	149	149	203	205	228	228	285	288	187	189	209	209	125	125	228	228	111	111
19SSNJ-18	MLG633	338	338	308	308	318	318	149	149	203	205	228	228	285	288	187	189	209	209	125	125	228	228	111	111
19SSNJ-19	MLG603	338	338	308	308	318	318	149	149	203	205	228	228	285	288	185	187	209	209	125	125	228	228	109	109
19SSNJ-20	MLG633	338	338	308	308	318	318	149	149	203	205	228	228	285	288	187	189	209	209	125	125	228	228	111	111
19SSNJ-23	MLG633	338	338	308	308	318	318	149	149	203	205	228	228	285	288	187	189	209	209	125	125	228	228	111	111
19SSNJ-24	MLG633	338	338	308	308	318	318	149	149	203	205	228	228	285	288	187	189	209	209	125	125	228	228	111	111
19SSNJ-25	MLG633	338	338	308	308	318	318	149	149	203	205	228	228	285	288	187	189	209	209	125	125	228	228	111	111
19SSNJ-26	MLG603	338	338	308	308	318	318	149	149	203	205	228	228	285	288	185	187	209	209	125	125	228	228	109	109
19SSNJ-27	MLG633	338	338	308	308	318	318	149	149	203	205	228	228	285	288	187	189	209	209	125	125	228	228	111	111
19SSNJ-28	MLG620	338	338	308	308	318	318	149	149	203	205	228	228	285	288	187	189	209	209	125	125	228	228	115	115
19SSNJ-29	MLG603	338	338	308	308	318	318	149	149	203	205	228	228	285	288	185	187	209	209	125	125	228	228	109	109
19SSNJ-31	MLG650	338	338	308	308	318	318	149	149	203	205	228	228	285	285	185	187	209	209	125	125	228	228	109	109
19SSNJ-35	MLG661	338	338	308	308	318	318	149	149	203	205	228	228	285	285	187	189	209	209	125	125	228	228	115	115
19SSNJ-38	MLG603	338	338	308	308	318	318	149	149	203	205	228	228	285	288	185	187	209	209	125	125	228	228	109	109
19SSNJ-39	MLG633	338	338	308	308	318	318	149	149	203	205	228	228	285	288	187	189	209	209	125	125	228	228	111	111
19SSNJ-40	MLG633	338	338	308	308	318	318	149	149	203	205	228	228	285	288	187	189	209	209	125	125	228	228	111	111
19SSNJ-41	MLG632	338	338	308	308	318	318	149	149	203	205	228	228	285	288	187	189	209	209	125	125	228	228	105	111
19SSNJ-42	MLG602	338	338	308	308	318	318	149	149	203	205	228	228	285	288	185	187	209	209	125	125	228	228	103	109
19SSNL-01	MLG622	338	338	308	308	318	318	149	149	203	205	228	228	285	288	187	189	209	209	125	125	228	228	107	113
19SSNL-02	MLG625	338	338	308	308	318	318	149	149	203	205	228	228	285	288	187	189	209	209	125	125	228	228	109	115
19SSNL-03	MLG625	338	338	308	308	318	318	149	149	203	205	228	228	285	288	187	189	209	209	125	125	228	228	109	115
19SSNL-04	MLG737	338	338	308	308	318	318	149	149	203	203	228	228	285	288	187	189	209	209	125	125	228	228	105	111
19SSNL-05	MLG586	338	338	308	308	318	318	149	149	203	205	228	228	288	291	185	187	209	209	125	125	228	228	103	109
19SSNL-07	MLG740	338	338	308	308	318	318	149	149	203	203	228	228	285	288	187	187	209	209	125	125	228	228	105	111
19SSNL-08	MLG602	338	338	308	308	318	318	149	149	203	205	228	228	285	288	185	187	209	209	125	125	228	228	103	109
19SSNL-09	MLG602	338	338	308	308	318	318	149	149	203	205	228	228	285	288	185	187	209	209	125	125	228	228	103	109
19SSNL-10	MLG625	338	338	308	308	318	318	149	149	203	205	228	228	285	288	187	189	209	209	125	125	228	228	109	115
19SSNL-11	MLG709	338	338	308	308	318	318	149	149	203	203	228	230	285	288	187	189	209	209	125	125	228	228	105	107
19SSNL-12	MLG724	338	338	308	308	318	318	149	149	203	203	228	228	285	288	185	187	209	209	125	125	228	228	103	109
19SSNL-13	MLG686	338	338	308	308	318	318	149	149	203	203	228	230	288	291	187	189	209	209	125	125	228	228	105	107
19SSNL-14	MLG739	338	338	308	308	318	318	149	149	203	203	228	228	285	288	187	187	209	209	125	125	228	228	109	115
19SSNL-15	MLG721	338	338	308	308	318	318	149	149	203	203	228	228	285	288	185	185	209	209	125	125	228	228	103	109
19SSNL-16	MLG644	338	338	308	308	318	318	149	149	203	205	228	228	285	288	187	187	209	209	125	125	228	228	105	111
19SSNL-17	MLG596	338	338	308	308	318	318	149	149	203	205	228	228	285	288	185	185	209	209	125	125	228	228	103	109
19SSNL-18	MLG642	338	338	308	308	318	318	149	149	203	205	228	228	285	288	187	187	209	209	125	125	228	228	109	115
19SSNL-19	MLG644	338	338	308	308	318	318	149	149	203	205	228	228	285	288	187	187	209	209	125	125	228	228	105	111
19SSNL-20	MLG740	338	338	308	308	318	318	149	149	203	203	228	228	285	288	187	187	209	209	125	125	228	228	105	111
19SSNL-21	MLG642	338	338	308	308	318	318	149	149	203	205	228	228	285	288	187	187	209	209	125	125	228	228	109	115
19SSNL-22	MLG633	338	338	308	308	318	318	149	149	203	205	228	228	285	288	187	189	209	209	125	125	228	228	111	111
19SSNL-26	MLG632	338	338	308	308	318	318	149	149	203	205	228	228	285	288	187	189	209	209	125	125	228	228	105	111
19SSNL-27	MLG735	338	338	308	308	318	318	149	149	203	203	228	228	285	288	187	189	209	209	125	125	228	228	107	111
19SSNL-28	MLG633	338	338	308	308	318	318	149	149	203	205	228	228	285	288	187	189	209	209	125	125	228	228	111	111
19SSNL-32	MLG603	338	338	308	308	318	318	149	149	203	205	228	228	285	288	185	187	209	209	125	125	228	228	109	109
19SSNL-33	MLG632	338	338	308	308	318	318	149	149	203	205	228	228	285	288	187	189	209	209	125	125	228	228	105	111
19SSNL-34	MLG632	338	338	308	308	318	318	149	149	203	205	228	228	285	288	187	189	209	209	125	125	228	228	105	111
19SSNL-35	MLG632	338	338	308	308	318	318	149	149	203	205	228	228	285	288	187	189	209	209	125	125	228	228	105	111
19SSNL-36	MLG633	338	338	308	308	318	318	149	149	203	205	228	228	285	288	187	189	209	209	125	125	228	228	111	111
19SSNL-37	MLG633	338	338	308	308	318	318	149	149	203	205	228	228	285	288	187	189	209	209	125	125	228	228	111	111
19SSNL-38	MLG632	338	338	308	308	318	318	149	149	203	205	228	228	285	288	187	189	209	209	125	125	228	228	105	111
19SSNL-39	MLG602	338	338	308	308	318	318	149	149	203	205	228	228	285	288	185	187	209	209	125	125	228	228	103	109
19SSNS-01	MLG603	338	338	308	308	318	318	149	149	203	205	228	228	285	288	185	187	209	209	125	125	228	228	109	109
19SSNS-03	MLG633	338	338	308	308	318	318	149	149	203	205	228	228	285	288	187	189	209	209	125	125	228	228	111	111
19SSNS-04	MLG633	338	338	308	308	318	318	149	149	203	205	228	228	285	288	187	189	209	209	125	125	228	228	111	111
19SSNS-06	MLG632	338	338	308	308	318	318	149	149	203	205	228	228	285	288	187	189	209	209	125	125	228	228	105	111
19SSNS-07	MLG632	338	338	308	308	318	318	149	149	203	205	228	228	285	288	187	189	209	209	125	125	228	228	105	111
19SSNS-08	MLG633	338	338	308	308	318	318	149	149	203	205	228	228	285	288	187	189	209	209	125	125	228	228	111	111
19SSNS-09	MLG633	338	338	308	308	318	318	149	149	203	205	228	228	285	288	187	189	209	209	125	125	228	228	111	111
19SSNS-10	MLG632	338	338	308	308	318	318	149	149	203	205	228	228	285	288	187	189	209	209	125	125	228	228	105	111
19SSNS-11	MLG633	338	338	308	308	318	318	149	149	203	205	228	228	285	288	187	189	209	209	125	125	228	228	111	111
19SSNS-12	MLG633	338	338	308	308	318	318	149	149	203	205	228	228	285	288	187	189	209	209	125	125	228	228	111	111
19SSNS-13	MLG633	338	338	308	308	318	318	149	149	203	205	228	228	285	288	187	189	209	209	125	125	228	228	111	111
19SSNS-14	MLG735	338	338	308	308	318	318	149	149	203	203	228	228	285	288	187	189	209	209	125	125	228	228	107	111
19SSNS-15	MLG633	338	338	308	308	318	318	149	149	203	205	228	228	285	288	187	189	209	209	125	125	228	228	111	111
19SSNS-16	MLG633	338	338	308	308	318	318	149	149	203	205	228	228	285	288	187	189	209	209	125	125	228	228	111	111
19SSNS-17	MLG603	338	338	308	308	318	318	149	149	203	205	228	228	285	288	185	187	209	209	125	125	228	228	109	109
19SSNS-18	MLG633	338	338	308	308	318	318	149	149	203	205	228	228	285	288	187	189	209	209	125	125	228	228	111	111
19SSHS-01	MLG709	338	338	308	308	318	318	149	149	203	203	228	230	285	288	187	189	209	209	125	125	228	228	105	107
19SSHS-02	MLG709	338	338	308	308	318	318	149	149	203	203	228	230	285	288	187	189	209	209	125	125	228	228	105	107
19SSHS-03	MLG735	338	338	308	308	318	318	149	149	203	203	228	228	285	288	187	189	209	209	125	125	228	228	107	111
19SSHS-04	MLG733	338	338	308	308	318	318	149	149	203	203	228	228	285	288	187	189	209	209	125	125	228	228	105	107
19SSHS-05	MLG633	338	338	308	308	318	318	149	149	203	205	228	228	285	288	187	189	209	209	125	125	228	228	111	111
19SSHS-06	MLG166	338	342	308	308	315	318	149	149	203	205	228	228	285	285	187	189	203	203	125	125	228	228	105	109
19SSHS-07	MLG486	338	338	308	308	318	318	149	152	203	205	228	228	285	285	187	187	209	209	125	128	225	228	105	111
19SSHS-08	MLG722	338	338	308	308	318	318	149	149	203	203	228	228	285	288	189	189	203	209	125	125	228	228	105	105
19SSHS-09	MLG684	338	338	308	308	318	318	149	149	203	205	228	228	285	285	187	187	209	209	125	125	228	228	105	111
19SSHS-10	MLG715	338	338	308	308	318	318	149	149	203	203	228	230	285	285	187	189	209	209	125	125	228	228	107	107
19SSHS-11	MLG733	338	338	308	308	318	318	149	149	203	203	228	228	285	288	187	189	209	209	125	125	228	228	105	107
19SSHS-12	MLG752	338	338	308	308	318	318	149	149	203	203	228	228	285	285	187	189	209	209	125	125	228	228	105	111
19SSHS-13	MLG764	338	338	308	308	318	318	149	149	203	203	228	228	285	285	187	187	203	209	125	125	228	228	105	107
19SSHS-14	MLG485	338	338	308	308	318	318	149	152	203	205	228	228	285	285	187	187	209	209	125	128	225	228	105	105
19SSHS-15	MLG707	338	338	308	308	318	318	149	149	203	203	228	230	285	288	187	189	209	209	125	125	228	228	107	107
19SSHS-16	MLG485	338	338	308	308	318	318	149	152	203	205	228	228	285	285	187	187	209	209	125	128	225	228	105	105
19SSHS-17	MLG685	338	338	308	308	318	318	149	149	203	205	228	228	285	285	187	187	209	209	125	125	228	228	111	111
19SSHS-20	MLG633	338	338	308	308	318	318	149	149	203	205	228	228	285	288	187	189	209	209	125	125	228	228	111	111
19SSHS-21	MLG483	338	338	308	308	318	318	149	152	203	205	228	228	285	285	187	187	209	209	125	128	225	228	105	107
19SSHS-22	MLG735	338	338	308	308	318	318	149	149	203	203	228	228	285	288	187	189	209	209	125	125	228	228	107	111
19SSHS-23	MLG773	338	338	308	308	318	318	149	149	203	203	228	228	285	285	187	187	209	209	125	125	228	228	107	111
19SSHS-24	MLG684	338	338	308	308	318	318	149	149	203	205	228	228	285	285	187	187	209	209	125	125	228	228	105	111
19SSHS-25	MLG685	338	338	308	308	318	318	149	149	203	205	228	228	285	285	187	187	209	209	125	125	228	228	111	111
19SSHS-26	MLG751	338	338	308	308	318	318	149	149	203	203	228	228	285	285	187	189	209	209	125	125	228	228	107	111
19SSHJ-01	MLG679	338	338	308	308	318	318	149	149	203	205	228	228	285	285	187	187	203	209	125	125	228	228	105	105
19SSHJ-02	MLG770	338	338	308	308	318	318	149	149	203	203	228	228	285	285	187	187	209	209	125	125	228	228	105	107
19SSHJ-06	MLG685	338	338	308	308	318	318	149	149	203	205	228	228	285	285	187	187	209	209	125	125	228	228	111	111
19SSHJ-07	MLG633	338	338	308	308	318	318	149	149	203	205	228	228	285	288	187	189	209	209	125	125	228	228	111	111
19SSHJ-08	MLG633	338	338	308	308	318	318	149	149	203	205	228	228	285	288	187	189	209	209	125	125	228	228	111	111
19SSHJ-09	MLG167	338	342	308	308	315	318	149	149	203	205	228	228	285	285	187	189	203	203	125	125	228	228	111	111
19SSHJ-10	MLG485	338	338	308	308	318	318	149	152	203	205	228	228	285	285	187	187	209	209	125	128	225	228	105	105
19SSHJ-11	MLG485	338	338	308	308	318	318	149	152	203	205	228	228	285	285	187	187	209	209	125	128	225	228	105	105
19SSHJ-12	MLG731	338	338	308	308	318	318	149	149	203	203	228	228	285	288	187	189	209	209	125	125	228	228	107	107
19SSHJ-13	MLG738	338	338	308	308	318	318	149	149	203	203	228	228	285	288	187	189	209	209	125	125	228	228	111	111
19SSHJ-14	MLG750	338	338	308	308	318	318	149	149	203	203	228	228	285	285	187	189	209	209	125	125	228	228	105	107
19SSHJ-15	MLG763	338	338	308	308	318	318	149	149	203	203	228	228	285	285	187	187	203	209	125	128	228	228	105	111
19SSDK-01	MLG758	338	338	308	308	318	318	149	149	203	203	228	228	285	285	187	187	203	203	125	125	228	228	105	107
19SSDK-02	MLG524	338	338	308	308	318	318	149	152	203	203	228	228	285	285	187	187	203	203	125	128	228	228	105	105
19SSDK-03	MLG770	338	338	308	308	318	318	149	149	203	203	228	228	285	285	187	187	209	209	125	125	228	228	105	107
19SSDK-04	MLG759	338	338	308	308	318	318	149	149	203	203	228	228	285	285	187	187	203	203	125	125	228	228	105	105
19SSDK-05	MLG524	338	338	308	308	318	318	149	152	203	203	228	228	285	285	187	187	203	203	125	128	228	228	105	105
19SSDK-06	MLG524	338	338	308	308	318	318	149	152	203	203	228	228	285	285	187	187	203	203	125	128	228	228	105	105
19SSDK-07	MLG524	338	338	308	308	318	318	149	152	203	203	228	228	285	285	187	187	203	203	125	128	228	228	105	105
19SSDK-16	MLG524	338	338	308	308	318	318	149	152	203	203	228	228	285	285	187	187	203	203	125	128	228	228	105	105
19SSDK-18	MLG523	338	338	308	308	318	318	149	152	203	203	228	228	285	285	187	187	203	203	125	128	228	228	105	107
19SSDK-19	MLG524	338	338	308	308	318	318	149	152	203	203	228	228	285	285	187	187	203	203	125	128	228	228	105	105
19SSDK-20	MLG524	338	338	308	308	318	318	149	152	203	203	228	228	285	285	187	187	203	203	125	128	228	228	105	105
19SSDK-21	MLG759	338	338	308	308	318	318	149	149	203	203	228	228	285	285	187	187	203	203	125	125	228	228	105	105
19SSDK-22	MLG759	338	338	308	308	318	318	149	149	203	203	228	228	285	285	187	187	203	203	125	125	228	228	105	105
19SSDK-24	MLG190	338	342	308	308	315	318	149	149	203	203	228	228	285	285	187	187	209	209	125	125	228	228	107	111
19SSDK-27	MLG538	338	338	308	308	318	318	149	152	203	203	228	228	285	285	187	187	209	209	125	128	228	228	105	105
19SSDK-28	MLG532	338	338	308	308	318	318	149	152	203	203	228	228	285	285	187	187	203	209	125	128	228	228	105	105
19SSDK-31	MLG532	338	338	308	308	318	318	149	152	203	203	228	228	285	285	187	187	203	209	125	128	228	228	105	105
19SSDK-32	MLG524	338	338	308	308	318	318	149	152	203	203	228	228	285	285	187	187	203	203	125	128	228	228	105	105
19SSDK-33	MLG685	338	338	308	308	318	318	149	149	203	205	228	228	285	285	187	187	209	209	125	125	228	228	111	111
19SSDK-34	MLG524	338	338	308	308	318	318	149	152	203	203	228	228	285	285	187	187	203	203	125	128	228	228	105	105
19SSDK-38	MLG485	338	338	308	308	318	318	149	152	203	205	228	228	285	285	187	187	209	209	125	128	225	228	105	105
19SSDK-39	MLG744	338	338	308	308	318	318	149	149	203	203	228	228	285	285	187	189	203	203	125	125	228	228	107	107
19SSDK-40	MLG485	338	338	308	308	318	318	149	152	203	205	228	228	285	285	187	187	209	209	125	128	225	228	105	105
19SSDK-41	MLG524	338	338	308	308	318	318	149	152	203	203	228	228	285	285	187	187	203	203	125	128	228	228	105	105
19SSDB-01	MLG524	338	338	308	308	318	318	149	152	203	203	228	228	285	285	187	187	203	203	125	128	228	228	105	105
19SSDB-06	MLG531	338	338	308	308	318	318	149	152	203	203	228	228	285	285	187	187	203	209	125	128	225	228	105	105
19SSDB-07	MLG524	338	338	308	308	318	318	149	152	203	203	228	228	285	285	187	187	203	203	125	128	228	228	105	105
19SSDB-08	MLG698	338	338	308	308	318	318	149	149	203	203	228	230	285	288	187	189	203	203	125	125	228	228	107	107
19SSDB-09	MLG738	338	338	308	308	318	318	149	149	203	203	228	228	285	288	187	189	209	209	125	125	228	228	111	111
19SSDB-10	MLG707	338	338	308	308	318	318	149	149	203	203	228	230	285	288	187	189	209	209	125	125	228	228	107	107
19SSDB-11	MLG707	338	338	308	308	318	318	149	149	203	203	228	230	285	288	187	189	209	209	125	125	228	228	107	107
19SSDB-12	MLG735	338	338	308	308	318	318	149	149	203	203	228	228	285	288	187	189	209	209	125	125	228	228	107	111
19SSDB-13	MLG359	338	338	308	308	315	318	149	149	203	203	228	228	285	285	187	187	203	209	125	125	228	228	105	105
19SSDB-14	MLG180	338	342	308	308	315	318	149	149	203	203	228	228	285	285	187	187	203	209	125	125	228	228	105	109
19SSDB-15	MLG186	338	342	308	308	315	318	149	149	203	203	228	228	285	285	187	187	209	209	125	125	228	228	105	109
19SSDB-16	MLG186	338	342	308	308	315	318	149	149	203	203	228	228	285	285	187	187	209	209	125	125	228	228	105	109
19SSDB-17	MLG748	338	338	308	308	318	318	149	149	203	203	228	228	285	285	187	189	209	209	125	125	228	228	107	107
19SSYM-04	MLG698	338	338	308	308	318	318	149	149	203	203	228	230	285	288	187	189	203	203	125	125	228	228	107	107
19SSYM-06	MLG702	338	338	308	308	318	318	149	149	203	203	228	230	285	288	187	189	203	209	125	125	228	228	107	107
19SSYM-07	MLG707	338	338	308	308	318	318	149	149	203	203	228	230	285	288	187	189	209	209	125	125	228	228	107	107
19SSYM-08	MLG698	338	338	308	308	318	318	149	149	203	203	228	230	285	288	187	189	203	203	125	125	228	228	107	107
19SSYM-09	MLG698	338	338	308	308	318	318	149	149	203	203	228	230	285	288	187	189	203	203	125	125	228	228	107	107
19SSYM-10	MLG186	338	342	308	308	315	318	149	149	203	203	228	228	285	285	187	187	209	209	125	125	228	228	105	109
19SSMJ-01	MLG263	338	342	308	308	318	318	149	149	203	203	228	228	285	288	187	187	203	209	125	125	225	228	105	109
19SSMJ-02	MLG80	342	342	308	308	318	318	149	149	203	203	228	228	285	288	187	187	209	209	125	125	225	228	109	109
19SSMJ-03	MLG79	342	342	308	308	318	318	149	149	203	203	228	228	285	288	187	187	209	209	125	125	225	225	109	109
19SSMJ-07	MLG84	342	342	308	308	318	318	149	149	203	203	228	228	285	285	187	187	203	209	125	125	228	228	105	109
19SSMJ-08	MLG550	338	338	308	308	318	318	149	149	205	205	228	228	285	288	187	187	203	203	125	125	228	228	109	109
19SSMJ-09	MLG244	338	342	308	308	318	318	149	149	203	205	228	228	285	288	187	187	203	209	125	125	228	228	105	109
19SSMJ-10	MLG764	338	338	308	308	318	318	149	149	203	203	228	228	285	285	187	187	203	209	125	125	228	228	105	107
19SSMJ-11	MLG551	338	338	308	308	318	318	149	149	205	205	228	228	285	288	187	187	203	203	125	125	228	228	105	105
19SSMJ-12	MLG82	342	342	308	308	318	318	149	149	203	203	228	228	285	288	187	187	209	209	125	125	228	228	109	109
19SSMJ-13	MLG82	342	342	308	308	318	318	149	149	203	203	228	228	285	288	187	187	209	209	125	125	228	228	109	109
19SSMJ-14	MLG548	338	338	308	308	318	318	149	149	205	205	228	228	285	288	185	185	203	203	125	125	228	228	103	103
19SSHS-01	MLG545	338	338	308	308	318	318	149	149	205	205	225	228	285	285	187	187	203	203	125	125	225	225	105	105
19SSHS-03	MLG239	338	342	308	308	318	318	149	149	203	205	228	228	285	288	187	187	203	203	125	128	228	228	105	109
19SSHS-04	MLG253	338	342	308	308	318	318	149	149	203	205	228	228	285	285	187	189	203	203	125	125	228	228	105	109
19SSHS-05	MLG203	338	342	308	308	318	318	139	149	203	205	228	228	285	285	187	187	203	203	125	125	228	228	105	107
19SSHS-06	MLG253	338	342	308	308	318	318	149	149	203	205	228	228	285	285	187	189	203	203	125	125	228	228	105	109
19SSHS-07	MLG249	338	342	308	308	318	318	149	149	203	205	228	228	285	285	187	189	203	206	125	125	228	228	105	109
19SSHH-01	MLG581	338	338	308	308	318	318	149	149	203	205	225	228	288	288	187	187	203	203	125	125	225	228	105	105
19SSHH-02	MLG572	338	338	308	308	318	318	149	149	205	205	228	228	285	285	187	187	203	203	125	125	225	228	105	109
19SSHH-03	MLG637	338	338	308	308	318	318	149	149	203	205	228	228	285	288	187	187	203	203	125	125	228	228	105	105
19SSHH-04	MLG581	338	338	308	308	318	318	149	149	203	205	225	228	288	288	187	187	203	203	125	125	225	228	105	105
19SSHL-01	MLG235	338	342	308	308	318	318	149	149	203	205	228	228	285	288	187	189	203	203	125	125	228	228	105	109
19SSHL-02	MLG635	338	338	308	308	318	318	149	149	203	205	228	228	285	288	187	187	203	203	125	125	225	228	105	105
19SSHL-03	MLG253	338	342	308	308	318	318	149	149	203	205	228	228	285	285	187	189	203	203	125	125	228	228	105	109
19SSHL-04	MLG196	338	342	308	308	318	318	139	139	203	205	228	228	285	285	185	187	203	203	125	125	228	228	105	109
19SSHL-05	MLG195	338	342	308	308	318	318	139	139	203	205	228	228	285	288	185	187	203	203	125	125	228	228	105	109
19SSHL-06	MLG316	338	338	308	308	309	318	149	149	203	205	228	228	285	285	187	189	203	203	125	125	225	228	105	105
19SSHL-07	MLG316	338	338	308	308	309	318	149	149	203	205	228	228	285	285	187	189	203	203	125	125	225	228	105	105
19SSHL-08	MLG253	338	342	308	308	318	318	149	149	203	205	228	228	285	285	187	189	203	203	125	125	228	228	105	109
19SSHL-09	MLG235	338	342	308	308	318	318	149	149	203	205	228	228	285	288	187	189	203	203	125	125	228	228	105	109
19SSHL-10	MLG225	338	342	308	308	318	318	149	149	203	205	228	230	285	288	187	187	203	203	125	128	228	228	105	111
19SSHL-11	MLG267	338	342	308	308	318	318	149	149	203	203	228	228	285	285	187	187	203	203	125	125	228	228	109	109
19SSHL-12	MLG316	338	338	308	308	309	318	149	149	203	205	228	228	285	285	187	189	203	203	125	125	225	228	105	105
19SSHL-13	MLG196	338	342	308	308	318	318	139	139	203	205	228	228	285	285	185	187	203	203	125	125	228	228	105	109
19SSHL-14	MLG312	338	338	308	308	309	318	139	139	203	205	228	228	285	285	185	187	203	203	125	125	225	228	105	105
19SSHL-15	MLG453	338	338	308	308	318	318	139	149	205	205	228	228	285	285	187	187	203	203	125	128	225	228	105	107
19SSHL-16	MLG251	338	342	308	308	318	318	149	149	203	205	228	228	285	285	187	189	203	203	125	125	225	228	105	109
19SSJQ-10	MLG80	342	342	308	308	318	318	149	149	203	203	228	228	285	288	187	187	209	209	125	125	225	228	109	109
19SSJQ-11	MLG80	342	342	308	308	318	318	149	149	203	203	228	228	285	288	187	187	209	209	125	125	225	228	109	109
19SSJQ-12	MLG80	342	342	308	308	318	318	149	149	203	203	228	228	285	288	187	187	209	209	125	125	225	228	109	109
19SSJQ-18	MLG81	342	342	308	308	318	318	149	149	203	203	228	228	285	288	187	187	209	209	125	125	225	228	105	109
19SSJQ-20	MLG80	342	342	308	308	318	318	149	149	203	203	228	228	285	288	187	187	209	209	125	125	225	228	109	109
19SSJQ-21	MLG80	342	342	308	308	318	318	149	149	203	203	228	228	285	288	187	187	209	209	125	125	225	228	109	109
19SSJQ-22	MLG80	342	342	308	308	318	318	149	149	203	203	228	228	285	288	187	187	209	209	125	125	225	228	109	109
19SSJZ-06	MLG78	342	342	308	308	318	318	149	149	203	203	228	228	285	288	187	187	203	209	125	125	225	228	109	109
19SSJZ-07	MLG592	338	338	308	308	318	318	149	149	203	205	228	228	288	288	187	187	203	203	125	125	228	228	105	105
19SSJZ-10	MLG80	342	342	308	308	318	318	149	149	203	203	228	228	285	288	187	187	209	209	125	125	225	228	109	109
19SSJZ-11	MLG80	342	342	308	308	318	318	149	149	203	203	228	228	285	288	187	187	209	209	125	125	225	228	109	109
19SSJZ-12	MLG592	338	338	308	308	318	318	149	149	203	205	228	228	288	288	187	187	203	203	125	125	228	228	105	105
19SSJZ-13	MLG594	338	338	308	308	318	318	149	149	203	205	228	228	288	288	187	187	209	209	125	125	228	228	105	105
19SSJZ-14	MLG593	338	338	308	308	318	318	149	149	203	205	228	228	288	288	187	187	203	209	125	125	228	228	105	105
19SSJZ-15	MLG70	342	342	308	308	318	318	149	149	203	205	228	228	285	288	187	187	203	203	125	125	225	228	109	109
19SSJZ-23	MLG720	338	338	308	308	318	318	149	149	203	203	228	228	288	288	187	187	203	203	125	125	228	228	105	105
19SSJZ-24	MLG80	342	342	308	308	318	318	149	149	203	203	228	228	285	288	187	187	209	209	125	125	225	228	109	109
19SSJZ-25	MLG264	338	342	308	308	318	318	149	149	203	203	228	228	285	288	187	187	203	209	125	125	228	228	105	109
19SSJZ-26	MLG264	338	342	308	308	318	318	149	149	203	203	228	228	285	288	187	187	203	209	125	125	228	228	105	109
19SSJZ-27	MLG80	342	342	308	308	318	318	149	149	203	203	228	228	285	288	187	187	209	209	125	125	225	228	109	109
19SSJA-01	MLG264	338	342	308	308	318	318	149	149	203	203	228	228	285	288	187	187	203	209	125	125	228	228	105	109
19SSJA-02	MLG245	338	342	308	308	318	318	149	149	203	205	228	228	285	288	187	187	209	209	125	125	228	228	105	105
19SSJA-05	MLG80	342	342	308	308	318	318	149	149	203	203	228	228	285	288	187	187	209	209	125	125	225	228	109	109
19SSJA-06	MLG80	342	342	308	308	318	318	149	149	203	203	228	228	285	288	187	187	209	209	125	125	225	228	109	109
19SSJA-07	MLG86	342	342	308	308	318	318	149	149	203	203	228	228	285	285	187	187	209	209	125	125	225	228	109	109
19SSJA-13	MLG264	338	342	308	308	318	318	149	149	203	203	228	228	285	288	187	187	203	209	125	125	228	228	105	109
19SSJA-16	MLG719	338	338	308	308	318	318	149	149	203	203	228	228	288	288	187	187	200	203	125	125	228	228	105	105
19SSJA-23	MLG592	338	338	308	308	318	318	149	149	203	205	228	228	288	288	187	187	203	203	125	125	228	228	105	105
19SSJA-30	MLG80	342	342	308	308	318	318	149	149	203	203	228	228	285	288	187	187	209	209	125	125	225	228	109	109
19SSJA-31	MLG80	342	342	308	308	318	318	149	149	203	203	228	228	285	288	187	187	209	209	125	125	225	228	109	109
19SSJA-32	MLG80	342	342	308	308	318	318	149	149	203	203	228	228	285	288	187	187	209	209	125	125	225	228	109	109
19SSJS-10	MLG80	342	342	308	308	318	318	149	149	203	203	228	228	285	288	187	187	209	209	125	125	225	228	109	109
19SSJS-11	MLG80	342	342	308	308	318	318	149	149	203	203	228	228	285	288	187	187	209	209	125	125	225	228	109	109
19SSJS-12	MLG80	342	342	308	308	318	318	149	149	203	203	228	228	285	288	187	187	209	209	125	125	225	228	109	109
19SGHL-03	MLG524	338	338	308	308	318	318	149	152	203	203	228	228	285	285	187	187	203	203	125	128	228	228	105	105
19SGHL-04	MLG524	338	338	308	308	318	318	149	152	203	203	228	228	285	285	187	187	203	203	125	128	228	228	105	105
19SGHL-05	MLG524	338	338	308	308	318	318	149	152	203	203	228	228	285	285	187	187	203	203	125	128	228	228	105	105
19SGHL-13	MLG269	338	342	308	308	318	318	149	149	203	203	228	228	285	285	187	187	203	209	125	125	228	228	111	111
19SGHL-14	MLG632	338	338	308	308	318	318	149	149	203	205	228	228	285	288	187	189	209	209	125	125	228	228	105	111
19SGHL-16	MLG509	338	338	308	308	318	318	149	152	203	203	228	228	285	285	187	189	209	209	125	128	228	228	105	107
19SGHL-25	MLG524	338	338	308	308	318	318	149	152	203	203	228	228	285	285	187	187	203	203	125	128	228	228	105	105
19SGHL-27	MLG524	338	338	308	308	318	318	149	152	203	203	228	228	285	285	187	187	203	203	125	128	228	228	105	105
19SGHL-28	MLG524	338	338	308	308	318	318	149	152	203	203	228	228	285	285	187	187	203	203	125	128	228	228	105	105
19SGHL-29	MLG524	338	338	308	308	318	318	149	152	203	203	228	228	285	285	187	187	203	203	125	128	228	228	105	105
19SGHL-34	MLG665	338	338	308	308	318	318	149	149	203	205	228	228	285	285	187	189	209	209	125	125	228	228	105	111
19SGHL-41	MLG485	338	338	308	308	318	318	149	152	203	205	228	228	285	285	187	187	209	209	125	128	225	228	105	105
19SGHL-42	MLG524	338	338	308	308	318	318	149	152	203	203	228	228	285	285	187	187	203	203	125	128	228	228	105	105
19SGHL-43	MLG524	338	338	308	308	318	318	149	152	203	203	228	228	285	285	187	187	203	203	125	128	228	228	105	105
19SGHL-44	MLG524	338	338	308	308	318	318	149	152	203	203	228	228	285	285	187	187	203	203	125	128	228	228	105	105
19SGHL-45	MLG524	338	338	308	308	318	318	149	152	203	203	228	228	285	285	187	187	203	203	125	128	228	228	105	105
19SGHL-55	MLG524	338	338	308	308	318	318	149	152	203	203	228	228	285	285	187	187	203	203	125	128	228	228	105	105
19SGHL-56	MLG524	338	338	308	308	318	318	149	152	203	203	228	228	285	285	187	187	203	203	125	128	228	228	105	105
19SGHL-57	MLG758	338	338	308	308	318	318	149	149	203	203	228	228	285	285	187	187	203	203	125	125	228	228	105	107
19SGHL-58	MLG524	338	338	308	308	318	318	149	152	203	203	228	228	285	285	187	187	203	203	125	128	228	228	105	105
19SGHL-59	MLG524	338	338	308	308	318	318	149	152	203	203	228	228	285	285	187	187	203	203	125	128	228	228	105	105
19SGHL-60	MLG58	342	342	308	308	318	318	149	152	203	203	228	228	285	285	187	187	203	203	125	128	228	228	105	105
19SGGJ-04	MLG524	338	338	308	308	318	318	149	152	203	203	228	228	285	285	187	187	203	203	125	128	228	228	105	105
19SGGJ-05	MLG524	338	338	308	308	318	318	149	152	203	203	228	228	285	285	187	187	203	203	125	128	228	228	105	105
19SGGJ-06	MLG274	338	338	318	318	318	318	149	152	203	203	225	228	285	285	187	187	203	203	125	128	228	228	105	105
19SGGJ-07	MLG524	338	338	308	308	318	318	149	152	203	203	228	228	285	285	187	187	203	203	125	128	228	228	105	105
19SGGJ-08	MLG524	338	338	308	308	318	318	149	152	203	203	228	228	285	285	187	187	203	203	125	128	228	228	105	105
19SGGJ-09	MLG684	338	338	308	308	318	318	149	149	203	205	228	228	285	285	187	187	209	209	125	125	228	228	105	111
19SGGJ-10	MLG527	338	338	308	308	318	318	149	152	203	203	228	228	285	285	187	187	203	203	125	125	228	228	105	107
19SGGJ-11	MLG524	338	338	308	308	318	318	149	152	203	203	228	228	285	285	187	187	203	203	125	128	228	228	105	105
19SGGJ-12	MLG524	338	338	308	308	318	318	149	152	203	203	228	228	285	285	187	187	203	203	125	128	228	228	105	105
19SGGJ-13	MLG775	338	338	308	308	318	318	149	149	203	203	228	228	285	285	187	187	209	209	125	125	228	228	105	111
19SGGJ-16	MLG513	338	338	308	308	318	318	149	152	203	203	228	228	285	285	187	187	200	200	125	128	222	222	105	105
19SGGJ-17	MLG405	338	338	308	308	318	318	139	139	203	203	228	228	285	285	187	187	203	209	119	119	228	228	105	111
19SGGJ-22	MLG524	338	338	308	308	318	318	149	152	203	203	228	228	285	285	187	187	203	203	125	128	228	228	105	105
19SGGJ-31	MLG524	338	338	308	308	318	318	149	152	203	203	228	228	285	285	187	187	203	203	125	128	228	228	105	105
19SGGJ-32	MLG524	338	338	308	308	318	318	149	152	203	203	228	228	285	285	187	187	203	203	125	128	228	228	105	105
19SGGJ-33	MLG364	338	338	308	308	315	318	149	149	203	203	228	228	285	285	187	187	209	209	125	125	228	228	105	111
19SGGJ-34	MLG765	338	338	308	308	318	318	149	149	203	203	228	228	285	285	187	187	203	209	125	125	228	228	105	105
19SGGJ-35	MLG186	338	342	308	308	315	318	149	149	203	203	228	228	285	285	187	187	209	209	125	125	228	228	105	109
19SGGJ-36	MLG775	338	338	308	308	318	318	149	149	203	203	228	228	285	285	187	187	209	209	125	125	228	228	105	111
19SGWB-01	MLG488	338	338	308	308	318	318	149	152	203	205	228	228	285	285	187	187	209	209	125	128	228	228	105	105
19SGNB-01	MLG737	338	338	308	308	318	318	149	149	203	203	228	228	285	288	187	189	209	209	125	125	228	228	105	111
19SGNB-02	MLG632	338	338	308	308	318	318	149	149	203	205	228	228	285	288	187	189	209	209	125	125	228	228	105	111
19SGNB-03	MLG752	338	338	308	308	318	318	149	149	203	203	228	228	285	285	187	189	209	209	125	125	228	228	105	111
19SGNB-04	MLG665	338	338	308	308	318	318	149	149	203	205	228	228	285	285	187	189	209	209	125	125	228	228	105	111
19SGNB-05	MLG775	338	338	308	308	318	318	149	149	203	203	228	228	285	285	187	187	209	209	125	125	228	228	105	111
19SGNB-06	MLG737	338	338	308	308	318	318	149	149	203	203	228	228	285	288	187	189	209	209	125	125	228	228	105	111
19SGNB-07	MLG733	338	338	308	308	318	318	149	149	203	203	228	228	285	288	187	189	209	209	125	125	228	228	105	107
19SGNB-08	MLG632	338	338	308	308	318	318	149	149	203	205	228	228	285	288	187	189	209	209	125	125	228	228	105	111
19SGNB-09	MLG733	338	338	308	308	318	318	149	149	203	203	228	228	285	288	187	189	209	209	125	125	228	228	105	107
19SGNB-10	MLG733	338	338	308	308	318	318	149	149	203	203	228	228	285	288	187	189	209	209	125	125	228	228	105	107
19SGNB-11	MLG659	338	338	308	308	318	318	149	149	203	205	228	228	285	285	187	189	209	209	125	128	228	228	105	111
19SGNB-12	MLG737	338	338	308	308	318	318	149	149	203	203	228	228	285	288	187	189	209	209	125	125	228	228	105	111
19SGNB-13	MLG709	338	338	308	308	318	318	149	149	203	203	228	230	285	288	187	189	209	209	125	125	228	228	105	107
19SGNB-14	MLG737	338	338	308	308	318	318	149	149	203	203	228	228	285	288	187	189	209	209	125	125	228	228	105	111
19SGNB-15	MLG737	338	338	308	308	318	318	149	149	203	203	228	228	285	288	187	189	209	209	125	125	228	228	105	111
19SGPL-01	MLG364	338	338	308	308	315	318	149	149	203	203	228	228	285	285	187	187	209	209	125	125	228	228	105	111
19SGPL-02	MLG775	338	338	308	308	318	318	149	149	203	203	228	228	285	285	187	187	209	209	125	125	228	228	105	111
19SGPL-03	MLG684	338	338	308	308	318	318	149	149	203	205	228	228	285	285	187	187	209	209	125	125	228	228	105	111
19SGPL-04	MLG682	338	338	308	308	318	318	149	149	203	205	228	228	285	285	187	187	209	209	125	125	228	228	105	105
19SGPL-05	MLG186	338	342	308	308	315	318	149	149	203	203	228	228	285	285	187	187	209	209	125	125	228	228	105	109
19SGPL-06	MLG359	338	338	308	308	315	318	149	149	203	203	228	228	285	285	187	187	203	209	125	125	228	228	105	105
19SGPL-07	MLG186	338	342	308	308	315	318	149	149	203	203	228	228	285	285	187	187	209	209	125	125	228	228	105	109
19SGPL-08	MLG632	338	338	308	308	318	318	149	149	203	205	228	228	285	288	187	189	209	209	125	125	228	228	105	111
19SGPL-09	MLG186	338	342	308	308	315	318	149	149	203	203	228	228	285	285	187	187	209	209	125	125	228	228	105	109
19SGPL-10	MLG485	338	338	308	308	318	318	149	152	203	205	228	228	285	285	187	187	209	209	125	128	225	228	105	105
19SGPL-11	MLG680	338	338	308	308	318	318	149	149	203	205	228	228	285	285	187	187	209	209	125	125	225	228	105	105
19SGPL-12	MLG632	338	338	308	308	318	318	149	149	203	205	228	228	285	288	187	189	209	209	125	125	228	228	105	111
19SGPL-13	MLG684	338	338	308	308	318	318	149	149	203	205	228	228	285	285	187	187	209	209	125	125	228	228	105	111
19SGPL-14	MLG684	338	338	308	308	318	318	149	149	203	205	228	228	285	285	187	187	209	209	125	125	228	228	105	111
19SGPL-15	MLG682	338	338	308	308	318	318	149	149	203	205	228	228	285	285	187	187	209	209	125	125	228	228	105	105
19SGPL-16	MLG362	338	338	308	308	315	318	149	149	203	203	228	228	285	285	187	187	209	209	125	125	228	228	105	105
19SGPL-17	MLG665	338	338	308	308	318	318	149	149	203	205	228	228	285	285	187	189	209	209	125	125	228	228	105	111
19SGPL-18	MLG533	338	338	308	308	318	318	149	152	203	203	228	228	285	285	187	187	203	209	125	128	228	228	105	111
19SGPL-19	MLG273	338	342	308	308	318	318	149	149	203	203	228	228	285	285	187	187	209	209	125	125	228	228	105	111
19SGPL-20	MLG344	338	338	308	308	315	318	149	149	205	205	228	228	285	285	187	187	209	209	125	125	228	228	105	105
19SGPL-21	MLG665	338	338	308	308	318	318	149	149	203	205	228	228	285	285	187	189	209	209	125	125	228	228	105	111
19SGPL-22	MLG632	338	338	308	308	318	318	149	149	203	205	228	228	285	288	187	189	209	209	125	125	228	228	105	111
19SYSD-05	MLG8	340	344	308	308	315	318	149	149	203	203	228	228	285	285	187	187	209	209	125	125	228	228	105	109
19SYSD-06	MLG8	340	344	308	308	315	318	149	149	203	203	228	228	285	285	187	187	209	209	125	125	228	228	105	109
19SYSD-07	MLG8	340	344	308	308	315	318	149	149	203	203	228	228	285	285	187	187	209	209	125	125	228	228	105	109
19SYSD-08	MLG14	340	340	308	308	315	318	149	149	203	203	228	228	285	285	187	187	209	209	125	125	228	228	105	109
19SYSD-09	MLG20	340	340	308	308	318	318	149	152	203	203	228	228	285	285	187	187	203	209	125	128	228	228	105	109
19SYSD-10	MLG13	340	340	308	308	315	318	149	152	203	203	228	228	285	285	187	187	203	209	125	128	228	228	105	105
19SYSD-11	MLG8	340	344	308	308	315	318	149	149	203	203	228	228	285	285	187	187	209	209	125	125	228	228	105	109
19SYSD-12	MLG8	340	344	308	308	315	318	149	149	203	203	228	228	285	285	187	187	209	209	125	125	228	228	105	109
19SYSD-13	MLG8	340	344	308	308	315	318	149	149	203	203	228	228	285	285	187	187	209	209	125	125	228	228	105	109
19SYSD-14	MLG8	340	344	308	308	315	318	149	149	203	203	228	228	285	285	187	187	209	209	125	125	228	228	105	109
19SYSD-16	MLG55	342	342	308	308	318	318	149	152	203	205	228	228	285	285	187	187	203	209	125	128	225	228	105	105
19SYSD-17	MLG52	342	342	308	308	318	318	152	152	203	205	228	228	285	285	187	189	203	203	128	128	225	228	105	105
19SYSD-18	MLG53	342	342	308	308	318	318	152	152	203	205	228	228	285	285	187	187	203	203	128	128	225	228	105	105
19SYSD-19	MLG52	342	342	308	308	318	318	152	152	203	205	228	228	285	285	187	189	203	203	128	128	225	228	105	105
19SYSD-20	MLG52	342	342	308	308	318	318	152	152	203	205	228	228	285	285	187	189	203	203	128	128	225	228	105	105
19SYSD-21	MLG55	342	342	308	308	318	318	149	152	203	205	228	228	285	285	187	187	203	209	125	128	225	228	105	105
19SYSD-22	MLG8	340	344	308	308	315	318	149	149	203	203	228	228	285	285	187	187	209	209	125	125	228	228	105	109
19SYSD-23	MLG186	338	342	308	308	315	318	149	149	203	203	228	228	285	285	187	187	209	209	125	125	228	228	105	109
19SYSD-24	MLG186	338	342	308	308	315	318	149	149	203	203	228	228	285	285	187	187	209	209	125	125	228	228	105	109
19SYSD-25	MLG8	340	344	308	308	315	318	149	149	203	203	228	228	285	285	187	187	209	209	125	125	228	228	105	109
19SYSD-26	MLG11	340	344	308	308	318	318	149	149	203	203	228	228	285	285	187	187	209	209	125	125	228	228	105	109
19SYXH-01	MLG77	342	342	308	308	318	318	149	149	203	203	228	228	285	288	187	189	209	209	125	125	228	228	105	107
19SYXH-02	MLG8	340	344	308	308	315	318	149	149	203	203	228	228	285	285	187	187	209	209	125	125	228	228	105	109
19SYXH-03	MLG4	344	344	308	308	315	318	149	149	203	203	228	228	285	285	187	189	203	203	125	125	228	228	109	111
19SYXH-04	MLG12	340	344	308	308	318	318	149	149	203	203	228	228	285	285	187	187	209	209	125	125	228	228	105	105
19SYXH-05	MLG8	340	344	308	308	315	318	149	149	203	203	228	228	285	285	187	187	209	209	125	125	228	228	105	109
19SYXH-06	MLG8	340	344	308	308	315	318	149	149	203	203	228	228	285	285	187	187	209	209	125	125	228	228	105	109
19SYXH-07	MLG8	340	344	308	308	315	318	149	149	203	203	228	228	285	285	187	187	209	209	125	125	228	228	105	109
19SYXH-08	MLG85	342	342	308	308	318	318	149	149	203	203	228	228	285	285	187	187	203	209	125	125	228	228	105	111
19SYXH-09	MLG186	338	342	308	308	315	318	149	149	203	203	228	228	285	285	187	187	209	209	125	125	228	228	105	109
19SYXH-10	MLG7	340	344	308	308	315	318	149	149	203	203	228	228	285	285	187	187	203	209	125	125	228	228	109	111
19SYXH-11	MLG19	340	340	308	308	318	318	149	152	203	203	228	228	285	285	187	187	203	203	125	128	228	228	105	105
19SYXH-12	MLG22	340	340	308	308	318	318	149	149	203	205	228	228	285	288	187	189	209	209	125	125	228	228	105	111
19SYXH-13	MLG69	342	342	308	308	318	318	149	149	203	205	228	228	285	288	187	189	209	209	125	125	228	228	105	111
19SYXH-15	MLG74	342	342	308	308	318	318	149	149	203	205	228	228	285	285	187	189	209	209	125	125	228	228	105	111
19SYXH-16	MLG22	340	340	308	308	318	318	149	149	203	205	228	228	285	288	187	189	209	209	125	125	228	228	105	111
19SYXH-17	MLG27	340	340	308	308	318	318	149	149	203	203	228	228	285	285	187	189	209	209	125	125	228	228	105	111
19SYXH-18	MLG58	342	342	308	308	318	318	149	152	203	203	228	228	285	285	187	187	203	203	125	128	228	228	105	105
19SYXH-19	MLG57	342	342	308	308	318	318	149	152	203	205	228	228	285	285	187	187	209	209	125	128	225	228	105	105
19SYXH-20	MLG58	342	342	308	308	318	318	149	152	203	203	228	228	285	285	187	187	203	203	125	128	228	228	105	105
19SYXH-21	MLG524	338	338	308	308	318	318	149	152	203	203	228	228	285	285	187	187	203	203	125	128	228	228	105	105
19SYXH-22	MLG17	340	340	308	308	318	318	149	152	203	203	228	228	285	285	185	185	203	203	125	128	228	228	105	105
19SYXH-23	MLG87	342	342	308	308	318	318	149	149	203	203	228	228	285	285	187	187	209	209	125	125	228	228	105	111
19SYXH-24	MLG56	342	342	308	308	318	318	149	152	203	205	228	228	285	285	187	187	209	209	125	128	225	228	107	107
19SYXH-25	MLG58	342	342	308	308	318	318	149	152	203	203	228	228	285	285	187	187	203	203	125	128	228	228	105	105
19SYXH-26	MLG75	342	342	308	308	318	318	149	149	203	205	228	228	285	285	187	187	209	209	125	125	228	228	105	111
19SYXH-27	MLG57	342	342	308	308	318	318	149	152	203	205	228	228	285	285	187	187	209	209	125	128	225	228	105	105
19SYXH-28	MLG21	340	340	308	308	318	318	149	152	203	203	228	228	285	285	187	187	203	209	125	128	228	228	105	105
19SYXH-29	MLG23	340	340	308	308	318	318	149	149	203	205	228	228	285	288	187	189	209	209	125	125	228	228	111	111
19SYXH-30	MLG632	338	338	308	308	318	318	149	149	203	205	228	228	285	288	187	189	209	209	125	125	228	228	105	111
19SYXH-31	MLG74	342	342	308	308	318	318	149	149	203	205	228	228	285	285	187	189	209	209	125	125	228	228	105	111
19SYXH-33	MLG16	340	340	308	308	318	318	149	152	203	205	228	228	285	285	187	187	209	209	125	128	225	228	105	105
19SYXH-34	MLG22	340	340	308	308	318	318	149	149	203	205	228	228	285	288	187	189	209	209	125	125	228	228	105	111
19SYXH-35	MLG22	340	340	308	308	318	318	149	149	203	205	228	228	285	288	187	189	209	209	125	125	228	228	105	111
19SYXH-36	MLG23	340	340	308	308	318	318	149	149	203	205	228	228	285	288	187	189	209	209	125	125	228	228	111	111
19SYXH-37	MLG11	340	344	308	308	318	318	149	149	203	203	228	228	285	285	187	187	209	209	125	125	228	228	105	109
19SYXH-38	MLG16	340	340	308	308	318	318	149	152	203	205	228	228	285	285	187	187	209	209	125	128	225	228	105	105
19SYXH-39	MLG6	340	344	308	308	315	318	149	149	203	203	228	228	285	285	185	185	209	209	125	125	228	228	105	111
19SYXH-40	MLG23	340	340	308	308	318	318	149	149	203	205	228	228	285	288	187	189	209	209	125	125	228	228	111	111
19SYXH-41	MLG268	338	342	308	308	318	318	149	149	203	203	228	228	285	285	187	187	203	209	125	125	228	228	105	111
19SYXH-42	MLG8	340	344	308	308	315	318	149	149	203	203	228	228	285	285	187	187	209	209	125	125	228	228	105	109
19SYXS-01	MLG18	340	340	308	308	318	318	149	152	203	203	228	228	285	285	187	189	209	209	125	128	228	228	105	111
19SYXS-03	MLG27	340	340	308	308	318	318	149	149	203	203	228	228	285	285	187	189	209	209	125	125	228	228	105	111
19SYXS-04	MLG28	340	340	308	308	318	318	149	149	203	203	228	228	285	285	187	187	209	209	125	125	228	228	105	111
19SYXS-05	MLG10	340	344	308	308	318	318	149	149	203	203	228	228	285	288	187	189	209	209	125	125	228	228	105	105
19SYXS-06	MLG15	340	340	308	308	315	318	149	149	203	203	228	228	285	285	187	187	209	209	125	125	228	228	105	105
19SYXS-08	MLG9	340	344	308	308	315	318	149	149	203	203	228	228	285	285	187	187	209	209	125	125	228	228	107	111
19SYXS-09	MLG15	340	340	308	308	315	318	149	149	203	203	228	228	285	285	187	187	209	209	125	125	228	228	105	105
19SYXS-10	MLG8	340	344	308	308	315	318	149	149	203	203	228	228	285	285	187	187	209	209	125	125	228	228	105	109
19SYXS-11	MLG19	340	340	308	308	318	318	149	152	203	203	228	228	285	285	187	187	203	203	125	128	228	228	105	105
19SYXS-15	MLG24	340	340	308	308	318	318	149	149	203	205	228	228	285	285	185	187	209	209	125	125	228	228	103	107
19SYXS-17	MLG737	338	338	308	308	318	318	149	149	203	203	228	228	285	288	187	189	209	209	125	125	228	228	105	111
19SYXS-18	MLG26	340	340	308	308	318	318	149	149	203	203	228	228	285	288	187	189	209	209	125	125	228	228	105	111
19SYXS-19	MLG22	340	340	308	308	318	318	149	149	203	205	228	228	285	288	187	189	209	209	125	125	228	228	105	111
19SYXS-20	MLG22	340	340	308	308	318	318	149	149	203	205	228	228	285	288	187	189	209	209	125	125	228	228	105	111
19SYXS-21	MLG22	340	340	308	308	318	318	149	149	203	205	228	228	285	288	187	189	209	209	125	125	228	228	105	111
19SYXS-22	MLG25	340	340	308	308	318	318	149	149	203	203	228	228	285	288	187	189	203	209	125	125	228	228	105	111
19SYXS-23	MLG684	338	338	308	308	318	318	149	149	203	205	228	228	285	285	187	187	209	209	125	125	228	228	105	111
19SYXS-24	MLG632	338	338	308	308	318	318	149	149	203	205	228	228	285	288	187	189	209	209	125	125	228	228	105	111
19SYXS-25	MLG665	338	338	308	308	318	318	149	149	203	205	228	228	285	285	187	189	209	209	125	125	228	228	105	111
19SYXS-26	MLG189	338	342	308	308	315	318	149	149	203	203	228	228	285	285	187	187	209	209	125	125	228	228	111	115
19SYXS-27	MLG630	338	338	308	308	318	318	149	149	203	205	228	228	285	288	187	189	209	209	125	125	228	228	111	115
19SYXS-28	MLG684	338	338	308	308	318	318	149	149	203	205	228	228	285	285	187	187	209	209	125	125	228	228	105	111
19SYXS-29	MLG524	338	338	308	308	318	318	149	152	203	203	228	228	285	285	187	187	203	203	125	128	228	228	105	105
19SYXS-30	MLG759	338	338	308	308	318	318	149	149	203	203	228	228	285	285	187	187	203	203	125	125	228	228	105	105
19SYXS-31	MLG524	338	338	308	308	318	318	149	152	203	203	228	228	285	285	187	187	203	203	125	128	228	228	105	105
19SYXS-32	MLG760	338	338	308	308	318	318	149	149	203	203	228	228	285	285	187	187	203	203	125	125	228	228	105	111
19SYXS-33	MLG776	338	338	308	308	318	318	149	149	203	203	228	228	285	285	187	187	209	209	125	125	228	228	111	111
19SYXS-34	MLG632	338	338	308	308	318	318	149	149	203	205	228	228	285	288	187	189	209	209	125	125	228	228	105	111
19SYXS-35	MLG734	338	338	308	308	318	318	149	149	203	203	228	228	285	288	187	189	209	209	125	125	228	228	111	115
19SYXS-36	MLG632	338	338	308	308	318	318	149	149	203	205	228	228	285	288	187	189	209	209	125	125	228	228	105	111
19SYXS-39	MLG524	338	338	308	308	318	318	149	152	203	203	228	228	285	285	187	187	203	203	125	128	228	228	105	105
19SYXS-40	MLG737	338	338	308	308	318	318	149	149	203	203	228	228	285	288	187	189	209	209	125	125	228	228	105	111
19SYXS-41	MLG775	338	338	308	308	318	318	149	149	203	203	228	228	285	285	187	187	209	209	125	125	228	228	105	111
19SYXS-42	MLG625	338	338	308	308	318	318	149	149	203	205	228	228	285	288	187	189	209	209	125	125	228	228	109	115
19SYXS-43	MLG738	338	338	308	308	318	318	149	149	203	203	228	228	285	288	187	189	209	209	125	125	228	228	111	111
19SYXS-44	MLG632	338	338	308	308	318	318	149	149	203	205	228	228	285	288	187	189	209	209	125	125	228	228	105	111
19SYXS-45	MLG270	338	342	308	308	318	318	149	149	203	203	228	228	285	285	187	187	209	209	125	125	228	228	109	115
19SYXS-46	MLG665	338	338	308	308	318	318	149	149	203	205	228	228	285	285	187	189	209	209	125	125	228	228	105	111
19SYXS-47	MLG665	338	338	308	308	318	318	149	149	203	205	228	228	285	285	187	189	209	209	125	125	228	228	105	111
19SYXY-01	MLG615	338	338	308	308	318	318	149	149	203	205	228	228	285	288	187	189	209	209	125	125	225	225	105	111
19SYXY-02	MLG625	338	338	308	308	318	318	149	149	203	205	228	228	285	288	187	189	209	209	125	125	228	228	109	115
19SYXY-03	MLG617	338	338	308	308	318	318	149	149	203	205	228	228	285	288	187	189	209	209	125	125	225	228	105	111
19SYXY-04	MLG632	338	338	308	308	318	318	149	149	203	205	228	228	285	288	187	189	209	209	125	125	228	228	105	111
19SYXY-05	MLG684	338	338	308	308	318	318	149	149	203	205	228	228	285	285	187	187	209	209	125	125	228	228	105	111
19SYXY-06	MLG484	338	338	308	308	318	318	149	152	203	205	228	228	285	285	187	187	209	209	125	128	225	228	105	109
19SYXY-07	MLG485	338	338	308	308	318	318	149	152	203	205	228	228	285	285	187	187	209	209	125	128	225	228	105	105
19SYXY-08	MLG488	338	338	308	308	318	318	149	152	203	205	228	228	285	285	187	187	209	209	125	128	228	228	105	105
19SYXY-09	MLG534	338	338	308	308	318	318	149	152	203	203	228	228	285	285	187	187	203	209	125	128	228	228	111	111
19SYXY-10	MLG485	338	338	308	308	318	318	149	152	203	205	228	228	285	285	187	187	209	209	125	128	225	228	105	105
19SYXY-11	MLG154	338	342	308	308	315	318	149	152	203	203	228	228	285	285	187	187	209	209	125	125	225	228	105	109
19SYXY-12	MLG271	338	342	308	308	318	318	149	149	203	203	228	228	285	285	187	187	209	209	125	125	228	228	105	109
19SYXY-13	MLG153	338	342	308	308	315	318	149	152	203	205	228	228	285	285	187	187	209	209	125	128	228	228	111	115
19SYXY-14	MLG151	338	342	308	308	315	318	149	152	203	205	228	228	285	285	187	187	209	209	125	128	228	228	105	109
19SYXY-15	MLG180	338	342	308	308	315	318	149	149	203	203	228	228	285	285	187	187	203	209	125	125	228	228	105	109
19SYYL-05	MLG504	338	338	308	308	318	318	149	152	203	203	228	228	285	285	185	185	203	203	125	128	228	228	105	105
19SYYL-06	MLG524	338	338	308	308	318	318	149	152	203	203	228	228	285	285	187	187	203	203	125	128	228	228	105	105
19SYYL-07	MLG524	338	338	308	308	318	318	149	152	203	203	228	228	285	285	187	187	203	203	125	128	228	228	105	105
19SYYL-08	MLG524	338	338	308	308	318	318	149	152	203	203	228	228	285	285	187	187	203	203	125	128	228	228	105	105
19SYYL-09	MLG524	338	338	308	308	318	318	149	152	203	203	228	228	285	285	187	187	203	203	125	128	228	228	105	105
19SYYL-10	MLG524	338	338	308	308	318	318	149	152	203	203	228	228	285	285	187	187	203	203	125	128	228	228	105	105
19SYYL-11	MLG524	338	338	308	308	318	318	149	152	203	203	228	228	285	285	187	187	203	203	125	128	228	228	105	105
19SYYL-12	MLG524	338	338	308	308	318	318	149	152	203	203	228	228	285	285	187	187	203	203	125	128	228	228	105	105
19SYYL-13	MLG524	338	338	308	308	318	318	149	152	203	203	228	228	285	285	187	187	203	203	125	128	228	228	105	105
19SYYL-14	MLG524	338	338	308	308	318	318	149	152	203	203	228	228	285	285	187	187	203	203	125	128	228	228	105	105
19SYYL-15	MLG186	338	342	308	308	315	318	149	149	203	203	228	228	285	285	187	187	209	209	125	125	228	228	105	109
19SYYL-20	MLG186	338	342	308	308	315	318	149	149	203	203	228	228	285	285	187	187	209	209	125	125	228	228	105	109
19SYYL-21	MLG186	338	342	308	308	315	318	149	149	203	203	228	228	285	285	187	187	209	209	125	125	228	228	105	109
19SYYL-22	MLG186	338	342	308	308	315	318	149	149	203	203	228	228	285	285	187	187	209	209	125	125	228	228	105	109
19SYYL-23	MLG186	338	342	308	308	315	318	149	149	203	203	228	228	285	285	187	187	209	209	125	125	228	228	105	109
19SYYL-24	MLG186	338	342	308	308	315	318	149	149	203	203	228	228	285	285	187	187	209	209	125	125	228	228	105	109
19SYYL-25	MLG186	338	342	308	308	315	318	149	149	203	203	228	228	285	285	187	187	209	209	125	125	228	228	105	109
19SYYL-26	MLG186	338	342	308	308	315	318	149	149	203	203	228	228	285	285	187	187	209	209	125	125	228	228	105	109
19SYYL-27	MLG186	338	342	308	308	315	318	149	149	203	203	228	228	285	285	187	187	209	209	125	125	228	228	105	109
19SYYL-28	MLG186	338	342	308	308	315	318	149	149	203	203	228	228	285	285	187	187	209	209	125	125	228	228	105	109
19SYYJ-06	MLG186	338	342	308	308	315	318	149	149	203	203	228	228	285	285	187	187	209	209	125	125	228	228	105	109
19SYYJ-07	MLG186	338	342	308	308	315	318	149	149	203	203	228	228	285	285	187	187	209	209	125	125	228	228	105	109
19SYYJ-08	MLG186	338	342	308	308	315	318	149	149	203	203	228	228	285	285	187	187	209	209	125	125	228	228	105	109
19SYYJ-09	MLG187	338	342	308	308	315	318	149	149	203	203	228	228	285	285	187	187	209	209	125	125	228	228	105	105
19SYYJ-10	MLG186	338	342	308	308	315	318	149	149	203	203	228	228	285	285	187	187	209	209	125	125	228	228	105	109
19SYYJ-11	MLG186	338	342	308	308	315	318	149	149	203	203	228	228	285	285	187	187	209	209	125	125	228	228	105	109
19SYYJ-12	MLG186	338	342	308	308	315	318	149	149	203	203	228	228	285	285	187	187	209	209	125	125	228	228	105	109
19SYYJ-13	MLG187	338	342	308	308	315	318	149	149	203	203	228	228	285	285	187	187	209	209	125	125	228	228	105	105
19SYYJ-14	MLG187	338	342	308	308	315	318	149	149	203	203	228	228	285	285	187	187	209	209	125	125	228	228	105	105
19SYYJ-19	MLG773	338	338	308	308	318	318	149	149	203	203	228	228	285	285	187	187	209	209	125	125	228	228	107	111
19SYYJ-20	MLG738	338	338	308	308	318	318	149	149	203	203	228	228	285	288	187	189	209	209	125	125	228	228	111	111
19SYYJ-21	MLG758	338	338	308	308	318	318	149	149	203	203	228	228	285	285	187	187	203	203	125	125	228	228	105	107
19SYYJ-23	MLG632	338	338	308	308	318	318	149	149	203	205	228	228	285	288	187	189	209	209	125	125	228	228	105	111
19SYYJ-24	MLG186	338	342	308	308	315	318	149	149	203	203	228	228	285	285	187	187	209	209	125	125	228	228	105	109
19SYYJ-25	MLG767	338	338	308	308	318	318	149	149	203	203	228	228	285	285	187	187	203	209	125	125	228	228	105	111
19SYYJ-26	MLG733	338	338	308	308	318	318	149	149	203	203	228	228	285	288	187	189	209	209	125	125	228	228	105	107
19SYYJ-27	MLG770	338	338	308	308	318	318	149	149	203	203	228	228	285	285	187	187	209	209	125	125	228	228	105	107
19SYYJ-28	MLG186	338	342	308	308	315	318	149	149	203	203	228	228	285	285	187	187	209	209	125	125	228	228	105	109
19SYYJ-29	MLG633	338	338	308	308	318	318	149	149	203	205	228	228	285	288	187	189	209	209	125	125	228	228	111	111
19SYYJ-30	MLG186	338	342	308	308	315	318	149	149	203	203	228	228	285	285	187	187	209	209	125	125	228	228	105	109
19SYLS-07	MLG633	338	338	308	308	318	318	149	149	203	205	228	228	285	288	187	189	209	209	125	125	228	228	111	111
19SYLS-08	MLG633	338	338	308	308	318	318	149	149	203	205	228	228	285	288	187	189	209	209	125	125	228	228	111	111
19SYLS-09	MLG633	338	338	308	308	318	318	149	149	203	205	228	228	285	288	187	189	209	209	125	125	228	228	111	111
19SYLS-10	MLG633	338	338	308	308	318	318	149	149	203	205	228	228	285	288	187	189	209	209	125	125	228	228	111	111
19SYLS-11	MLG633	338	338	308	308	318	318	149	149	203	205	228	228	285	288	187	189	209	209	125	125	228	228	111	111
19SYLS-12	MLG633	338	338	308	308	318	318	149	149	203	205	228	228	285	288	187	189	209	209	125	125	228	228	111	111
19SYLS-13	MLG633	338	338	308	308	318	318	149	149	203	205	228	228	285	288	187	189	209	209	125	125	228	228	111	111
19SYLS-15	MLG633	338	338	308	308	318	318	149	149	203	205	228	228	285	288	187	189	209	209	125	125	228	228	111	111
19SYLS-16	MLG633	338	338	308	308	318	318	149	149	203	205	228	228	285	288	187	189	209	209	125	125	228	228	111	111
19SYLS-17	MLG633	338	338	308	308	318	318	149	149	203	205	228	228	285	288	187	189	209	209	125	125	228	228	111	111
19SYLS-18	MLG633	338	338	308	308	318	318	149	149	203	205	228	228	285	288	187	189	209	209	125	125	228	228	111	111
19SYZP-01	MLG537	338	338	308	308	318	318	149	152	203	203	228	228	285	285	187	187	209	209	125	128	225	228	105	105
19SYZP-02	MLG537	338	338	308	308	318	318	149	152	203	203	228	228	285	285	187	187	209	209	125	128	225	228	105	105
19SYZP-03	MLG508	338	338	308	308	318	318	149	152	203	203	228	228	285	285	187	189	209	209	125	128	225	228	111	111
19SYZP-04	MLG753	338	338	308	308	318	318	149	149	203	203	228	228	285	285	187	189	209	209	125	125	228	228	111	111
19SYZP-05	MLG537	338	338	308	308	318	318	149	152	203	203	228	228	285	285	187	187	209	209	125	128	225	228	105	105
19SYZP-06	MLG507	338	338	308	308	318	318	149	152	203	203	228	228	285	285	187	189	203	203	125	125	228	228	111	111
19SYZP-07	MLG508	338	338	308	308	318	318	149	152	203	203	228	228	285	285	187	189	209	209	125	128	225	228	111	111
19SYZP-08	MLG683	338	338	308	308	318	318	149	149	203	205	228	228	285	285	187	187	209	209	125	125	228	228	111	115
19SYZP-09	MLG633	338	338	308	308	318	318	149	149	203	205	228	228	285	288	187	189	209	209	125	125	228	228	111	111
19SYZP-10	MLG464	338	338	308	308	318	318	149	152	203	205	228	228	285	288	187	189	209	209	125	128	225	228	105	111
19SYZP-11	MLG620	338	338	308	308	318	318	149	149	203	205	228	228	285	288	187	189	209	209	125	125	228	228	115	115
19SYZP-12	MLG633	338	338	308	308	318	318	149	149	203	205	228	228	285	288	187	189	209	209	125	125	228	228	111	111
19SYZP-13	MLG633	338	338	308	308	318	318	149	149	203	205	228	228	285	288	187	189	209	209	125	125	228	228	111	111
19SYZP-14	MLG487	338	338	308	308	318	318	149	152	203	205	228	228	285	285	187	187	209	209	125	128	225	228	111	111
19SYZP-15	MLG633	338	338	308	308	318	318	149	149	203	205	228	228	285	288	187	189	209	209	125	125	228	228	111	111
19SYZP-16	MLG771	338	338	308	308	318	318	149	149	203	203	228	228	285	285	187	187	209	209	125	125	228	228	105	109
19SYZZ-01	MLG735	338	338	308	308	318	318	149	149	203	203	228	228	285	288	187	189	209	209	125	125	228	228	107	111
19SYZZ-02	MLG735	338	338	308	308	318	318	149	149	203	203	228	228	285	288	187	189	209	209	125	125	228	228	107	111
19SYZZ-03	MLG620	338	338	308	308	318	318	149	149	203	205	228	228	285	288	187	189	209	209	125	125	228	228	115	115
19SYZZ-04	MLG633	338	338	308	308	318	318	149	149	203	205	228	228	285	288	187	189	209	209	125	125	228	228	111	111
19SYZZ-05	MLG735	338	338	308	308	318	318	149	149	203	203	228	228	285	288	187	189	209	209	125	125	228	228	107	111
19SYZZ-06	MLG735	338	338	308	308	318	318	149	149	203	203	228	228	285	288	187	189	209	209	125	125	228	228	107	111
19SYZZ-07	MLG599	338	338	308	308	318	318	149	149	203	205	228	228	285	288	185	187	209	209	125	125	228	228	115	115
19SYZZ-08	MLG463	338	338	308	308	318	318	149	152	203	205	228	228	285	288	187	189	203	203	125	128	228	228	111	111
19SYZZ-09	MLG463	338	338	308	308	318	318	149	152	203	205	228	228	285	288	187	189	203	203	125	128	228	228	111	111
19SYZZ-11	MLG465	338	338	308	308	318	318	149	152	203	205	228	228	285	288	187	189	209	209	125	128	228	228	113	113
19SYZZ-12	MLG463	338	338	308	308	318	318	149	152	203	205	228	228	285	288	187	189	203	203	125	128	228	228	111	111
19SYZZ-13	MLG499	338	338	308	308	318	318	149	152	203	203	228	228	285	288	187	189	209	209	125	128	228	228	107	111
19SYZZ-15	MLG664	338	338	308	308	318	318	149	149	203	205	228	228	285	285	187	189	209	209	125	125	228	228	111	115
19SYZZ-16	MLG666	338	338	308	308	318	318	149	149	203	205	228	228	285	285	187	189	209	209	125	125	228	228	111	111
19SYZZ-17	MLG633	338	338	308	308	318	318	149	149	203	205	228	228	285	288	187	189	209	209	125	125	228	228	111	111
19SYZZ-18	MLG620	338	338	308	308	318	318	149	149	203	205	228	228	285	288	187	189	209	209	125	125	228	228	115	115
19SYZZ-19	MLG633	338	338	308	308	318	318	149	149	203	205	228	228	285	288	187	189	209	209	125	125	228	228	111	111
19SYZZ-20	MLG633	338	338	308	308	318	318	149	149	203	205	228	228	285	288	187	189	209	209	125	125	228	228	111	111
19SYZZ-21	MLG347	338	338	308	308	315	318	149	149	203	205	228	228	285	288	187	189	209	209	125	125	228	228	111	111
19SYZZ-22	MLG500	338	338	308	308	318	318	149	152	203	203	228	228	285	288	187	189	209	209	125	128	228	228	111	111
19SYZZ-23	MLG170	338	342	308	308	315	318	149	149	203	203	228	228	285	288	187	189	209	209	125	125	228	228	109	109
19SYZZ-24	MLG770	338	338	308	308	318	318	149	149	203	203	228	228	285	285	187	187	209	209	125	125	228	228	105	107
19SYZZ-25	MLG633	338	338	308	308	318	318	149	149	203	205	228	228	285	288	187	189	209	209	125	125	228	228	111	111
19SYZZ-26	MLG707	338	338	308	308	318	318	149	149	203	203	228	230	285	288	187	189	209	209	125	125	228	228	107	107
19SYZZ-28	MLG734	338	338	308	308	318	318	149	149	203	203	228	228	285	288	187	189	209	209	125	125	228	228	111	115
19SYZZ-29	MLG775	338	338	308	308	318	318	149	149	203	203	228	228	285	285	187	187	209	209	125	125	228	228	105	111
19SYZZ-30	MLG737	338	338	308	308	318	318	149	149	203	203	228	228	285	288	187	189	209	209	125	125	228	228	105	111
19SYZZ-31	MLG632	338	338	308	308	318	318	149	149	203	205	228	228	285	288	187	189	209	209	125	125	228	228	105	111
19SYZZ-32	MLG633	338	338	308	308	318	318	149	149	203	205	228	228	285	288	187	189	209	209	125	125	228	228	111	111
19SYZZ-33	MLG630	338	338	308	308	318	318	149	149	203	205	228	228	285	288	187	189	209	209	125	125	228	228	111	115
19SYZZ-34	MLG620	338	338	308	308	318	318	149	149	203	205	228	228	285	288	187	189	209	209	125	125	228	228	115	115
19SYZZ-35	MLG633	338	338	308	308	318	318	149	149	203	205	228	228	285	288	187	189	209	209	125	125	228	228	111	111
19SYZZ-36	MLG666	338	338	308	308	318	318	149	149	203	205	228	228	285	285	187	189	209	209	125	125	228	228	111	111
19SYZZ-37	MLG633	338	338	308	308	318	318	149	149	203	205	228	228	285	288	187	189	209	209	125	125	228	228	111	111
19SYZZ-38	MLG738	338	338	308	308	318	318	149	149	203	203	228	228	285	288	187	189	209	209	125	125	228	228	111	111
19SYZZ-40	MLG738	338	338	308	308	318	318	149	149	203	203	228	228	285	288	187	189	209	209	125	125	228	228	111	111
19SYZZ-41	MLG666	338	338	308	308	318	318	149	149	203	205	228	228	285	285	187	189	209	209	125	125	228	228	111	111
19SYZZ-42	MLG753	338	338	308	308	318	318	149	149	203	203	228	228	285	285	187	189	209	209	125	125	228	228	111	111
19SYZZ-43	MLG651	338	338	308	308	318	318	149	149	203	205	228	228	285	285	185	187	209	209	125	125	228	228	111	111
19SYUT-01	MLG767	338	338	308	308	318	318	149	149	203	203	228	228	285	285	187	187	203	209	125	125	228	228	105	111
19SYUT-03	MLG775	338	338	308	308	318	318	149	149	203	203	228	228	285	285	187	187	209	209	125	125	228	228	105	111
19SYUT-04	MLG535	338	338	308	308	318	318	149	152	203	203	228	228	285	285	187	187	203	209	125	125	228	228	105	105
19SYUT-06	MLG529	338	338	308	308	318	318	149	152	203	203	228	228	285	285	187	187	203	203	125	125	228	228	105	111
19SYUT-07	MLG760	338	338	308	308	318	318	149	149	203	203	228	228	285	285	187	187	203	203	125	125	228	228	105	111
19SYUT-08	MLG524	338	338	308	308	318	318	149	152	203	203	228	228	285	285	187	187	203	203	125	128	228	228	105	105
19SYUT-16	MLG644	338	338	308	308	318	318	149	149	203	205	228	228	285	288	187	187	209	209	125	125	228	228	105	111
19SYUT-19	MLG775	338	338	308	308	318	318	149	149	203	203	228	228	285	285	187	187	209	209	125	125	228	228	105	111
19SYUT-23	MLG632	338	338	308	308	318	318	149	149	203	205	228	228	285	288	187	189	209	209	125	125	228	228	105	111
19SYUT-24	MLG633	338	338	308	308	318	318	149	149	203	205	228	228	285	288	187	189	209	209	125	125	228	228	111	111
19SYUT-34	MLG632	338	338	308	308	318	318	149	149	203	205	228	228	285	288	187	189	209	209	125	125	228	228	105	111
19SYUT-35	MLG633	338	338	308	308	318	318	149	149	203	205	228	228	285	288	187	189	209	209	125	125	228	228	111	111
19SYUT-36	MLG632	338	338	308	308	318	318	149	149	203	205	228	228	285	288	187	189	209	209	125	125	228	228	105	111
19SYUT-43	MLG775	338	338	308	308	318	318	149	149	203	203	228	228	285	285	187	187	209	209	125	125	228	228	105	111
19SYUT-44	MLG632	338	338	308	308	318	318	149	149	203	205	228	228	285	288	187	189	209	209	125	125	228	228	105	111
19SYUT-46	MLG752	338	338	308	308	318	318	149	149	203	203	228	228	285	285	187	189	209	209	125	125	228	228	105	111
19SYUT-47	MLG632	338	338	308	308	318	318	149	149	203	205	228	228	285	288	187	189	209	209	125	125	228	228	105	111
19SYUT-48	MLG632	338	338	308	308	318	318	149	149	203	205	228	228	285	288	187	189	209	209	125	125	228	228	105	111
19SYUR-02	MLG632	338	338	308	308	318	318	149	149	203	205	228	228	285	288	187	189	209	209	125	125	228	228	105	111
19SYUR-03	MLG629	338	338	308	308	318	318	149	149	203	205	228	228	285	288	187	189	209	209	125	125	228	228	105	105
19SYUR-07	MLG684	338	338	308	308	318	318	149	149	203	205	228	228	285	285	187	187	209	209	125	125	228	228	105	111
19SYUR-08	MLG775	338	338	308	308	318	318	149	149	203	203	228	228	285	285	187	187	209	209	125	125	228	228	105	111
19SYUR-09	MLG537	338	338	308	308	318	318	149	152	203	203	228	228	285	285	187	187	209	209	125	128	225	228	105	105
19SYUR-10	MLG752	338	338	308	308	318	318	149	149	203	203	228	228	285	285	187	189	209	209	125	125	228	228	105	111
19SYUR-11	MLG663	338	338	308	308	318	318	149	149	203	205	228	228	285	285	187	189	209	209	125	125	228	228	105	105
19SYUR-12	MLG644	338	338	308	308	318	318	149	149	203	205	228	228	285	288	187	187	209	209	125	125	228	228	105	111
19SYUR-16	MLG633	338	338	308	308	318	318	149	149	203	205	228	228	285	288	187	189	209	209	125	125	228	228	111	111
19SYUR-19	MLG604	338	338	308	308	318	318	149	149	203	205	228	228	285	288	185	187	209	209	125	125	228	228	105	111
19SYUR-25	MLG272	338	342	308	308	318	318	149	149	203	203	228	228	285	285	187	187	209	209	125	125	228	228	111	115
19SYUR-26	MLG683	338	338	308	308	318	318	149	149	203	205	228	228	285	285	187	187	209	209	125	125	228	228	111	115
19SYUR-27	MLG624	338	338	308	308	318	318	149	149	203	205	228	228	285	288	187	189	209	209	125	125	228	228	109	113
19SYUR-28	MLG681	338	338	308	308	318	318	149	149	203	205	228	228	285	285	187	187	209	209	125	125	228	228	109	113
19SYUR-29	MLG633	338	338	308	308	318	318	149	149	203	205	228	228	285	288	187	189	209	209	125	125	228	228	111	111
19SYUR-30	MLG762	338	338	308	308	318	318	149	149	203	203	228	228	285	285	187	187	206	209	125	125	228	228	105	111
19SYUR-31	MLG775	338	338	308	308	318	318	149	149	203	203	228	228	285	285	187	187	209	209	125	125	228	228	105	111
19SYUR-32	MLG682	338	338	308	308	318	318	149	149	203	205	228	228	285	285	187	187	209	209	125	125	228	228	105	105
19SYUR-33	MLG169	338	342	308	308	315	318	149	149	203	205	228	228	285	285	187	187	209	209	125	125	228	228	105	109
19SYUR-35	MLG684	338	338	308	308	318	318	149	149	203	205	228	228	285	285	187	187	209	209	125	125	228	228	105	111
19SYUR-36	MLG273	338	342	308	308	318	318	149	149	203	203	228	228	285	285	187	187	209	209	125	125	228	228	105	111
19SYUQ-01	MLG625	338	338	308	308	318	318	149	149	203	205	228	228	285	288	187	189	209	209	125	125	228	228	109	115
19SYUQ-07	MLG632	338	338	308	308	318	318	149	149	203	205	228	228	285	288	187	189	209	209	125	125	228	228	105	111
19SYUQ-10	MLG633	338	338	308	308	318	318	149	149	203	205	228	228	285	288	187	189	209	209	125	125	228	228	111	111
19SYUQ-13	MLG630	338	338	308	308	318	318	149	149	203	205	228	228	285	288	187	189	209	209	125	125	228	228	111	115
19SYUQ-14	MLG620	338	338	308	308	318	318	149	149	203	205	228	228	285	288	187	189	209	209	125	125	228	228	115	115
19SYUQ-16	MLG765	338	338	308	308	318	318	149	149	203	203	228	228	285	285	187	187	203	209	125	125	228	228	105	105
19SYUQ-18	MLG632	338	338	308	308	318	318	149	149	203	205	228	228	285	288	187	189	209	209	125	125	228	228	105	111
19SYUQ-21	MLG626	338	338	308	308	318	318	149	149	203	205	228	228	285	288	187	189	209	209	125	125	228	228	109	109
19SYUQ-22	MLG633	338	338	308	308	318	318	149	149	203	205	228	228	285	288	187	189	209	209	125	125	228	228	111	111
19SYUQ-26	MLG753	338	338	308	308	318	318	149	149	203	203	228	228	285	285	187	189	209	209	125	125	228	228	111	111
19SYUQ-27	MLG666	338	338	308	308	318	318	149	149	203	205	228	228	285	285	187	189	209	209	125	125	228	228	111	111
19SYUQ-31	MLG775	338	338	308	308	318	318	149	149	203	203	228	228	285	285	187	187	209	209	125	125	228	228	105	111
19SYUQ-33	MLG735	338	338	308	308	318	318	149	149	203	203	228	228	285	288	187	189	209	209	125	125	228	228	107	111
19SYUQ-37	MLG749	338	338	308	308	318	318	149	149	203	203	228	228	285	285	187	189	209	209	125	125	228	228	109	115
19SYUQ-38	MLG632	338	338	308	308	318	318	149	149	203	205	228	228	285	288	187	189	209	209	125	125	228	228	105	111
19SYUH-01	MLG775	338	338	308	308	318	318	149	149	203	203	228	228	285	285	187	187	209	209	125	125	228	228	105	111
19SYUH-02	MLG665	338	338	308	308	318	318	149	149	203	205	228	228	285	285	187	189	209	209	125	125	228	228	105	111
19SYUH-05	MLG661	338	338	308	308	318	318	149	149	203	205	228	228	285	285	187	189	209	209	125	125	228	228	115	115
19SYUH-06	MLG752	338	338	308	308	318	318	149	149	203	203	228	228	285	285	187	189	209	209	125	125	228	228	105	111
19SYUH-08	MLG664	338	338	308	308	318	318	149	149	203	205	228	228	285	285	187	189	209	209	125	125	228	228	111	115
19SYUH-13	MLG662	338	338	308	308	318	318	149	149	203	205	228	228	285	285	187	189	209	209	125	125	228	228	105	109
19SYUH-14	MLG683	338	338	308	308	318	318	149	149	203	205	228	228	285	285	187	187	209	209	125	125	228	228	111	115
19SYUH-15	MLG490	338	338	308	308	318	318	149	152	203	205	228	228	285	285	187	187	209	209	125	128	228	228	111	111
19SYUH-16	MLG152	338	342	308	308	315	318	149	152	203	205	228	228	285	285	187	187	209	209	125	128	228	228	111	113
19SYUH-17	MLG151	338	342	308	308	315	318	149	152	203	205	228	228	285	285	187	187	209	209	125	128	228	228	105	109
19SYUH-18	MLG539	338	338	308	308	318	318	149	152	203	203	228	228	285	285	187	187	209	209	125	128	228	228	105	111
19SYUH-20	MLG481	338	338	308	308	318	318	149	152	203	205	228	228	285	285	187	187	209	209	125	128	225	228	109	109
19SYUH-21	MLG684	338	338	308	308	318	318	149	149	203	205	228	228	285	285	187	187	209	209	125	125	228	228	105	111
19SYUH-23	MLG488	338	338	308	308	318	318	149	152	203	205	228	228	285	285	187	187	209	209	125	128	228	228	105	105
19SYUH-24	MLG533	338	338	308	308	318	318	149	152	203	203	228	228	285	285	187	187	203	209	125	128	228	228	105	111
19SYUH-25	MLG489	338	338	308	308	318	318	149	152	203	205	228	228	285	285	187	187	209	209	125	128	228	228	105	111
19SYUH-26	MLG659	338	338	308	308	318	318	149	149	203	205	228	228	285	285	187	189	209	209	125	128	228	228	105	111
19SYES-01	MLG186	338	342	308	308	315	318	149	149	203	203	228	228	285	285	187	187	209	209	125	125	228	228	105	109
19SYES-02	MLG344	338	338	308	308	315	318	149	149	205	205	228	228	285	285	187	187	209	209	125	125	228	228	105	105
19SYES-04	MLG188	338	342	308	308	315	318	149	149	203	203	228	228	285	285	187	187	209	209	125	125	228	228	111	113
19SYES-08	MLG51	342	342	308	308	315	318	149	149	203	203	228	228	285	285	187	187	209	209	125	125	228	228	109	111
19SYES-13	MLG186	338	342	308	308	315	318	149	149	203	203	228	228	285	285	187	187	209	209	125	125	228	228	105	109
19SYES-20	MLG183	338	342	308	308	315	318	149	149	203	203	228	228	285	285	187	187	209	209	125	125	228	228	113	115
19SYES-22	MLG339	338	338	308	308	315	318	149	152	203	203	228	228	285	285	187	187	209	209	125	128	228	228	105	105
19SYES-23	MLG362	338	338	308	308	315	318	149	149	203	203	228	228	285	285	187	187	209	209	125	125	228	228	105	105
19SYES-27	MLG186	338	342	308	308	315	318	149	149	203	203	228	228	285	285	187	187	209	209	125	125	228	228	105	109
19SYES-37	MLG344	338	338	308	308	315	318	149	149	205	205	228	228	285	285	187	187	209	209	125	125	228	228	105	105
19SYES-38	MLG186	338	342	308	308	315	318	149	149	203	203	228	228	285	285	187	187	209	209	125	125	228	228	105	109
19SYES-39	MLG186	338	342	308	308	315	318	149	149	203	203	228	228	285	285	187	187	209	209	125	125	228	228	105	109
19SYES-42	MLG169	338	342	308	308	315	318	149	149	203	205	228	228	285	285	187	187	209	209	125	125	228	228	105	109
19SYES-43	MLG633	338	338	308	308	318	318	149	149	203	205	228	228	285	288	187	189	209	209	125	125	228	228	111	111
19SYES-48	MLG191	338	342	308	308	315	318	149	149	203	203	228	228	285	285	187	187	209	209	125	125	228	228	105	111
19SYES-49	MLG632	338	338	308	308	318	318	149	149	203	205	228	228	285	288	187	189	209	209	125	125	228	228	105	111
19SYES-50	MLG752	338	338	308	308	318	318	149	149	203	203	228	228	285	285	187	189	209	209	125	125	228	228	105	111
19SYES-51	MLG775	338	338	308	308	318	318	149	149	203	203	228	228	285	285	187	187	209	209	125	125	228	228	105	111
19SYES-54	MLG619	338	338	308	308	318	318	149	149	203	205	228	228	285	288	187	189	209	209	125	125	228	228	113	113
19SYTH-04	MLG772	338	338	308	308	318	318	149	149	203	203	228	228	285	285	187	187	209	209	125	125	228	228	105	105
19SYTH-10	MLG186	338	342	308	308	315	318	149	149	203	203	228	228	285	285	187	187	209	209	125	125	228	228	105	109
19SYTH-11	MLG186	338	342	308	308	315	318	149	149	203	203	228	228	285	285	187	187	209	209	125	125	228	228	105	109
19SYTH-12	MLG186	338	342	308	308	315	318	149	149	203	203	228	228	285	285	187	187	209	209	125	125	228	228	105	109
19SYTL-07	MLG37	340	342	308	308	315	318	149	149	203	203	228	228	285	285	187	187	209	209	125	125	228	228	107	109
19SYTL-12	MLG537	338	338	308	308	318	318	149	152	203	203	228	228	285	285	187	187	209	209	125	128	225	228	105	105
19SYTL-13	MLG186	338	342	308	308	315	318	149	149	203	203	228	228	285	285	187	187	209	209	125	125	228	228	105	109
19SYTL-14	MLG186	338	342	308	308	315	318	149	149	203	203	228	228	285	285	187	187	209	209	125	125	228	228	105	109
19SYTL-23	MLG186	338	342	308	308	315	318	149	149	203	203	228	228	285	285	187	187	209	209	125	125	228	228	105	109
19SYTL-24	MLG632	338	338	308	308	318	318	149	149	203	205	228	228	285	288	187	189	209	209	125	125	228	228	105	111
19SYTL-25	MLG633	338	338	308	308	318	318	149	149	203	205	228	228	285	288	187	189	209	209	125	125	228	228	111	111
19SYTL-29	MLG524	338	338	308	308	318	318	149	152	203	203	228	228	285	285	187	187	203	203	125	128	228	228	105	105
19SYTS-06	MLG524	338	338	308	308	318	318	149	152	203	203	228	228	285	285	187	187	203	203	125	128	228	228	105	105
19SYTS-07	MLG524	338	338	308	308	318	318	149	152	203	203	228	228	285	285	187	187	203	203	125	128	228	228	105	105
19SYTS-11	MLG759	338	338	308	308	318	318	149	149	203	203	228	228	285	285	187	187	203	203	125	125	228	228	105	105
19SYTS-12	MLG524	338	338	308	308	318	318	149	152	203	203	228	228	285	285	187	187	203	203	125	128	228	228	105	105
19SYTS-13	MLG524	338	338	308	308	318	318	149	152	203	203	228	228	285	285	187	187	203	203	125	128	228	228	105	105
19SYNX-05	MLG577	338	338	308	308	318	318	149	149	203	205	230	230	285	288	187	189	209	209	125	125	228	228	111	111
19SYNX-06	MLG633	338	338	308	308	318	318	149	149	203	205	228	228	285	288	187	189	209	209	125	125	228	228	111	111
19SYNX-07	MLG633	338	338	308	308	318	318	149	149	203	205	228	228	285	288	187	189	209	209	125	125	228	228	111	111
19SYNX-08	MLG633	338	338	308	308	318	318	149	149	203	205	228	228	285	288	187	189	209	209	125	125	228	228	111	111
19SYHA-01	MLG632	338	338	308	308	318	318	149	149	203	205	228	228	285	288	187	189	209	209	125	125	228	228	105	111
19SYHA-02	MLG633	338	338	308	308	318	318	149	149	203	205	228	228	285	288	187	189	209	209	125	125	228	228	111	111
19SYHA-03	MLG578	338	338	308	308	318	318	149	149	203	205	225	225	285	288	187	189	209	209	125	125	228	228	111	115
19SYHA-05	MLG620	338	338	308	308	318	318	149	149	203	205	228	228	285	288	187	189	209	209	125	125	228	228	115	115
19SYHA-06	MLG171	338	342	308	308	315	318	149	149	203	203	228	228	285	288	187	187	209	209	125	125	228	228	105	109
19SYHA-29	MLG612	338	338	308	308	318	318	149	149	203	205	228	228	285	288	187	189	203	209	125	125	228	228	105	111
19SYHA-34	MLG613	338	338	308	308	318	318	149	149	203	205	228	228	285	288	187	189	203	209	125	125	228	228	111	111
19SYHA-39	MLG620	338	338	308	308	318	318	149	149	203	205	228	228	285	288	187	189	209	209	125	125	228	228	115	115
19SYHA-40	MLG633	338	338	308	308	318	318	149	149	203	205	228	228	285	288	187	189	209	209	125	125	228	228	111	111
19SYHA-51	MLG633	338	338	308	308	318	318	149	149	203	205	228	228	285	288	187	189	209	209	125	125	228	228	111	111
19SYHA-52	MLG633	338	338	308	308	318	318	149	149	203	205	228	228	285	288	187	189	209	209	125	125	228	228	111	111
19SYHA-53	MLG633	338	338	308	308	318	318	149	149	203	205	228	228	285	288	187	189	209	209	125	125	228	228	111	111
19SYHA-54	MLG633	338	338	308	308	318	318	149	149	203	205	228	228	285	288	187	189	209	209	125	125	228	228	111	111
19SYHA-55	MLG633	338	338	308	308	318	318	149	149	203	205	228	228	285	288	187	189	209	209	125	125	228	228	111	111
19SYHA-57	MLG183	338	342	308	308	315	318	149	149	203	203	228	228	285	285	187	187	209	209	125	125	228	228	113	115
19SYHA-58	MLG186	338	342	308	308	315	318	149	149	203	203	228	228	285	285	187	187	209	209	125	125	228	228	105	109
19SYHA-59	MLG774	338	338	308	308	318	318	149	149	203	203	228	228	285	285	187	187	209	209	125	125	228	228	109	111
19SYHA-66	MLG189	338	342	308	308	315	318	149	149	203	203	228	228	285	285	187	187	209	209	125	125	228	228	111	115
19SYHD-06	MLG620	338	338	308	308	318	318	149	149	203	205	228	228	285	288	187	189	209	209	125	125	228	228	115	115
19SYHD-10	MLG632	338	338	308	308	318	318	149	149	203	205	228	228	285	288	187	189	209	209	125	125	228	228	105	111
19SYHD-11	MLG633	338	338	308	308	318	318	149	149	203	205	228	228	285	288	187	189	209	209	125	125	228	228	111	111
19SYHD-12	MLG633	338	338	308	308	318	318	149	149	203	205	228	228	285	288	187	189	209	209	125	125	228	228	111	111
19SYHD-13	MLG633	338	338	308	308	318	318	149	149	203	205	228	228	285	288	187	189	209	209	125	125	228	228	111	111
19SYHD-14	MLG632	338	338	308	308	318	318	149	149	203	205	228	228	285	288	187	189	209	209	125	125	228	228	105	111
19SYHD-25	MLG620	338	338	308	308	318	318	149	149	203	205	228	228	285	288	187	189	209	209	125	125	228	228	115	115
19SYHD-32	MLG180	338	342	308	308	315	318	149	149	203	203	228	228	285	285	187	187	203	209	125	125	228	228	105	109
19SYHD-37	MLG189	338	342	308	308	315	318	149	149	203	203	228	228	285	285	187	187	209	209	125	125	228	228	111	115
19SYHD-38	MLG186	338	342	308	308	315	318	149	149	203	203	228	228	285	285	187	187	209	209	125	125	228	228	105	109
19SYHD-42	MLG633	338	338	308	308	318	318	149	149	203	205	228	228	285	288	187	189	209	209	125	125	228	228	111	111
19SYHD-45	MLG620	338	338	308	308	318	318	149	149	203	205	228	228	285	288	187	189	209	209	125	125	228	228	115	115
19SYHD-46	MLG511	338	338	308	308	318	318	149	152	203	203	228	228	285	285	187	189	209	209	125	128	228	228	111	111
19SYHD-47	MLG510	338	338	308	308	318	318	149	152	203	203	228	228	285	285	187	189	209	209	125	128	228	228	105	111
19SYHD-48	MLG511	338	338	308	308	318	318	149	152	203	203	228	228	285	285	187	189	209	209	125	128	228	228	111	111
19SYHD-52	MLG512	338	338	308	308	318	318	149	152	203	203	228	228	285	285	187	189	209	209	125	125	228	228	105	111
19SYHD-55	MLG186	338	342	308	308	315	318	149	149	203	203	228	228	285	285	187	187	209	209	125	125	228	228	105	109
19SYHE-06	MLG737	338	338	308	308	318	318	149	149	203	203	228	228	285	288	187	189	209	209	125	125	228	228	105	111
19SYHE-07	MLG524	338	338	308	308	318	318	149	152	203	203	228	228	285	285	187	187	203	203	125	128	228	228	105	105
19SYHE-10	MLG775	338	338	308	308	318	318	149	149	203	203	228	228	285	285	187	187	209	209	125	125	228	228	105	111
19SYHE-11	MLG186	338	342	308	308	315	318	149	149	203	203	228	228	285	285	187	187	209	209	125	125	228	228	105	109
19SYHE-20	MLG187	338	342	308	308	315	318	149	149	203	203	228	228	285	285	187	187	209	209	125	125	228	228	105	105
19SYHE-21	MLG361	338	338	308	308	315	318	149	149	203	203	228	228	285	285	187	187	209	209	125	125	228	228	105	109
19SYHE-22	MLG191	338	342	308	308	315	318	149	149	203	203	228	228	285	285	187	187	209	209	125	125	228	228	105	111
19SYHE-26	MLG632	338	338	308	308	318	318	149	149	203	205	228	228	285	288	187	189	209	209	125	125	228	228	105	111
19SYHE-27	MLG186	338	342	308	308	315	318	149	149	203	203	228	228	285	285	187	187	209	209	125	125	228	228	105	109
19SYHE-36	MLG684	338	338	308	308	318	318	149	149	203	205	228	228	285	285	187	187	209	209	125	125	228	228	105	111
19SYHE-38	MLG775	338	338	308	308	318	318	149	149	203	203	228	228	285	285	187	187	209	209	125	125	228	228	105	111
19SYHE-39	MLG186	338	342	308	308	315	318	149	149	203	203	228	228	285	285	187	187	209	209	125	125	228	228	105	109
19SYHE-40	MLG632	338	338	308	308	318	318	149	149	203	205	228	228	285	288	187	189	209	209	125	125	228	228	105	111
19SYHE-41	MLG186	338	342	308	308	315	318	149	149	203	203	228	228	285	285	187	187	209	209	125	125	228	228	105	109
19SYHE-45	MLG632	338	338	308	308	318	318	149	149	203	205	228	228	285	288	187	189	209	209	125	125	228	228	105	111
19SYHE-46	MLG628	338	338	308	308	318	318	149	149	203	205	228	228	285	288	187	189	209	209	125	125	228	228	105	109
19SYHE-49	MLG364	338	338	308	308	315	318	149	149	203	203	228	228	285	285	187	187	209	209	125	125	228	228	105	111
19SYHE-50	MLG186	338	342	308	308	315	318	149	149	203	203	228	228	285	285	187	187	209	209	125	125	228	228	105	109
19SYHE-51	MLG633	338	338	308	308	318	318	149	149	203	205	228	228	285	288	187	189	209	209	125	125	228	228	111	111
19SYHE-52	MLG365	338	338	308	308	315	318	149	149	203	203	228	228	285	285	187	187	209	209	125	125	228	228	111	111
19SYHE-53	MLG665	338	338	308	308	318	318	149	149	203	205	228	228	285	285	187	189	209	209	125	125	228	228	105	111
19SYHE-54	MLG775	338	338	308	308	318	318	149	149	203	203	228	228	285	285	187	187	209	209	125	125	228	228	105	111
19SYMH-07	MLG342	338	338	308	308	315	318	149	149	205	205	228	228	285	285	187	187	209	209	125	125	228	228	107	107
19SYMH-08	MLG184	338	342	308	308	315	318	149	149	203	203	228	228	285	285	187	187	209	209	125	125	228	228	107	107
19SYMH-10	MLG699	338	338	308	308	318	318	149	149	203	203	228	230	285	288	187	189	203	203	125	125	228	228	109	109
19SYMH-11	MLG190	338	342	308	308	315	318	149	149	203	203	228	228	285	285	187	187	209	209	125	125	228	228	107	111
19SYMH-12	MLG708	338	338	308	308	318	318	149	149	203	203	228	230	285	288	187	189	209	209	125	125	228	228	109	109
19SYMH-13	MLG360	338	338	308	308	315	318	149	149	203	203	228	228	285	285	187	187	209	209	125	125	228	228	107	107
19SYMH-14	MLG769	338	338	308	308	318	318	149	149	203	203	228	228	285	285	187	187	209	209	125	125	228	228	107	107
19SYMH-15	MLG716	338	338	308	308	318	318	149	149	203	203	228	230	285	285	187	189	209	209	125	125	228	228	109	109
19SYMX-04	MLG363	338	338	308	308	315	318	149	149	203	203	228	228	285	285	187	187	209	209	125	125	228	228	107	111
19SYMX-05	MLG190	338	342	308	308	315	318	149	149	203	203	228	228	285	285	187	187	209	209	125	125	228	228	107	111
19SYMX-12	MLG190	338	342	308	308	315	318	149	149	203	203	228	228	285	285	187	187	209	209	125	125	228	228	107	111
19SYMX-14	MLG190	338	342	308	308	315	318	149	149	203	203	228	228	285	285	187	187	209	209	125	125	228	228	107	111
19SYMX-15	MLG190	338	342	308	308	315	318	149	149	203	203	228	228	285	285	187	187	209	209	125	125	228	228	107	111
19SYMM-10	MLG190	338	342	308	308	315	318	149	149	203	203	228	228	285	285	187	187	209	209	125	125	228	228	107	111
19SYMM-11	MLG190	338	342	308	308	315	318	149	149	203	203	228	228	285	285	187	187	209	209	125	125	228	228	107	111
19SYMM-12	MLG190	338	342	308	308	315	318	149	149	203	203	228	228	285	285	187	187	209	209	125	125	228	228	107	111
19SYMM-14	MLG190	338	342	308	308	315	318	149	149	203	203	228	228	285	285	187	187	209	209	125	125	228	228	107	111
19SYMM-15	MLG266	338	342	308	308	318	318	149	149	203	203	228	228	285	285	187	189	203	203	125	125	228	228	105	111
19SYMM-16	MLG767	338	338	308	308	318	318	149	149	203	203	228	228	285	285	187	187	203	209	125	125	228	228	105	111
19SYMM-17	MLG524	338	338	308	308	318	318	149	152	203	203	228	228	285	285	187	187	203	203	125	128	228	228	105	105
19SYMM-21	MLG633	338	338	308	308	318	318	149	149	203	205	228	228	285	288	187	189	209	209	125	125	228	228	111	111
19SYMM-24	MLG684	338	338	308	308	318	318	149	149	203	205	228	228	285	285	187	187	209	209	125	125	228	228	105	111
19SYMM-26	MLG632	338	338	308	308	318	318	149	149	203	205	228	228	285	288	187	189	209	209	125	125	228	228	105	111
19SYMM-28	MLG186	338	342	308	308	315	318	149	149	203	203	228	228	285	285	187	187	209	209	125	125	228	228	105	109
19SYGZ-01	MLG620	338	338	308	308	318	318	149	149	203	205	228	228	285	288	187	189	209	209	125	125	228	228	115	115
19SYGZ-02	MLG603	338	338	308	308	318	318	149	149	203	205	228	228	285	288	185	187	209	209	125	125	228	228	109	109
19SYGZ-03	MLG603	338	338	308	308	318	318	149	149	203	205	228	228	285	288	185	187	209	209	125	125	228	228	109	109
19SYGZ-04	MLG632	338	338	308	308	318	318	149	149	203	205	228	228	285	288	187	189	209	209	125	125	228	228	105	111
19SYGZ-06	MLG625	338	338	308	308	318	318	149	149	203	205	228	228	285	288	187	189	209	209	125	125	228	228	109	115
19SYGZ-08	MLG601	338	338	308	308	318	318	149	149	203	205	228	228	285	288	185	187	209	209	125	125	228	228	107	107
19SYGZ-10	MLG633	338	338	308	308	318	318	149	149	203	205	228	228	285	288	187	189	209	209	125	125	228	228	111	111
19SYGZ-11	MLG600	338	338	308	308	318	318	149	149	203	205	228	228	285	288	185	187	209	209	125	125	228	228	103	107
19SYGZ-12	MLG621	338	338	308	308	318	318	149	149	203	205	228	228	285	288	187	189	209	209	125	125	228	228	101	107
19SYGZ-13	MLG618	338	338	308	308	318	318	149	149	203	205	228	228	285	288	187	189	209	209	125	125	228	228	117	117
19SYGJ-01	MLG633	338	338	308	308	318	318	149	149	203	205	228	228	285	288	187	189	209	209	125	125	228	228	111	111
19SYGJ-02	MLG633	338	338	308	308	318	318	149	149	203	205	228	228	285	288	187	189	209	209	125	125	228	228	111	111
19SYGJ-03	MLG633	338	338	308	308	318	318	149	149	203	205	228	228	285	288	187	189	209	209	125	125	228	228	111	111
19SYGJ-04	MLG633	338	338	308	308	318	318	149	149	203	205	228	228	285	288	187	189	209	209	125	125	228	228	111	111
19SYGZ-07	MLG712	338	338	308	308	318	318	149	149	203	203	228	230	285	288	187	189	209	209	125	125	228	228	109	111
19SYGZ-08	MLG707	338	338	308	308	318	318	149	149	203	203	228	230	285	288	187	189	209	209	125	125	228	228	107	107
19SYGZ-09	MLG713	338	338	308	308	318	318	149	149	203	203	228	230	285	288	187	189	209	209	125	125	228	228	111	111
19SYGZ-10	MLG711	338	338	308	308	318	318	149	149	203	203	228	230	285	288	187	189	209	209	125	125	228	228	107	111
19SYGZ-11	MLG709	338	338	308	308	318	318	149	149	203	203	228	230	285	288	187	189	209	209	125	125	228	228	105	107
19SYGZ-15	MLG707	338	338	308	308	318	318	149	149	203	203	228	230	285	288	187	189	209	209	125	125	228	228	107	107
19SYGZ-21	MLG769	338	338	308	308	318	318	149	149	203	203	228	228	285	285	187	187	209	209	125	125	228	228	107	107
19SYGZ-23	MLG702	338	338	308	308	318	318	149	149	203	203	228	230	285	288	187	189	203	209	125	125	228	228	107	107
19SYGZ-24	MLG713	338	338	308	308	318	318	149	149	203	203	228	230	285	288	187	189	209	209	125	125	228	228	111	111
19SYGZ-25	MLG709	338	338	308	308	318	318	149	149	203	203	228	230	285	288	187	189	209	209	125	125	228	228	105	107
19SYGZ-29	MLG717	338	338	308	308	318	318	149	149	203	203	228	230	285	285	187	189	209	209	125	125	228	228	111	111
19SYGZ-30	MLG769	338	338	308	308	318	318	149	149	203	203	228	228	285	285	187	187	209	209	125	125	228	228	107	107
19SYGZ-33	MLG713	338	338	308	308	318	318	149	149	203	203	228	230	285	288	187	189	209	209	125	125	228	228	111	111
19SYGZ-34	MLG776	338	338	308	308	318	318	149	149	203	203	228	228	285	285	187	187	209	209	125	125	228	228	111	111
19SYGZ-37	MLG715	338	338	308	308	318	318	149	149	203	203	228	230	285	285	187	189	209	209	125	125	228	228	107	107
19SYGZ-38	MLG747	338	338	308	308	318	318	149	149	203	203	228	228	285	285	187	189	209	209	125	125	228	228	113	113
19SYGZ-40	MLG753	338	338	308	308	318	318	149	149	203	203	228	228	285	285	187	189	209	209	125	125	228	228	111	111
19SYGZ-43	MLG707	338	338	308	308	318	318	149	149	203	203	228	230	285	288	187	189	209	209	125	125	228	228	107	107
19SYSR-01	MLG479	338	338	308	308	318	318	149	152	203	205	228	228	285	285	187	187	209	209	125	128	225	228	107	107
19SYSR-04	MLG770	338	338	308	308	318	318	149	149	203	203	228	228	285	285	187	187	209	209	125	125	228	228	105	107
19SYSR-06	MLG682	338	338	308	308	318	318	149	149	203	205	228	228	285	285	187	187	209	209	125	125	228	228	105	105
19SYSR-07	MLG485	338	338	308	308	318	318	149	152	203	205	228	228	285	285	187	187	209	209	125	128	225	228	105	105
19SYSR-08	MLG59	342	342	308	308	318	318	149	152	203	203	228	228	285	285	187	187	209	209	125	128	228	228	105	107
19SYSR-09	MLG707	338	338	308	308	318	318	149	149	203	203	228	230	285	288	187	189	209	209	125	125	228	228	107	107
19SYSR-10	MLG75	342	342	308	308	318	318	149	149	203	205	228	228	285	285	187	187	209	209	125	125	228	228	105	111
19SYSR-12	MLG644	338	338	308	308	318	318	149	149	203	205	228	228	285	288	187	187	209	209	125	125	228	228	105	111
19SYSR-13	MLG735	338	338	308	308	318	318	149	149	203	203	228	228	285	288	187	189	209	209	125	125	228	228	107	111
19SYSR-15	MLG633	338	338	308	308	318	318	149	149	203	205	228	228	285	288	187	189	209	209	125	125	228	228	111	111
19SYSR-19	MLG769	338	338	308	308	318	318	149	149	203	203	228	228	285	285	187	187	209	209	125	125	228	228	107	107
19SYSR-25	MLG76	342	342	308	308	318	318	149	149	203	203	228	230	285	288	187	189	209	209	125	125	228	228	107	107
19SYSR-29	MLG715	338	338	308	308	318	318	149	149	203	203	228	230	285	285	187	189	209	209	125	125	228	228	107	107
19SYSR-30	MLG707	338	338	308	308	318	318	149	149	203	203	228	230	285	288	187	189	209	209	125	125	228	228	107	107
19SYSR-34	MLG707	338	338	308	308	318	318	149	149	203	203	228	230	285	288	187	189	209	209	125	125	228	228	107	107
19SYSR-35	MLG483	338	338	308	308	318	318	149	152	203	205	228	228	285	285	187	187	209	209	125	128	225	228	105	107
19SYSR-36	MLG769	338	338	308	308	318	318	149	149	203	203	228	228	285	285	187	187	209	209	125	125	228	228	107	107
19SYSR-37	MLG536	338	338	308	308	318	318	149	152	203	203	228	228	285	285	187	187	209	209	125	128	225	228	105	107
19SYSR-38	MLG479	338	338	308	308	318	318	149	152	203	205	228	228	285	285	187	187	209	209	125	128	225	228	107	107
19SYSR-42	MLG485	338	338	308	308	318	318	149	152	203	205	228	228	285	285	187	187	209	209	125	128	225	228	105	105
19SYSR-43	MLG480	338	338	308	308	318	318	149	152	203	205	228	228	285	285	187	187	209	209	125	128	225	228	107	109
19SYSR-44	MLG716	338	338	308	308	318	318	149	149	203	203	228	230	285	285	187	189	209	209	125	125	228	228	109	109
19SYSR-45	MLG768	338	338	308	308	318	318	149	149	203	203	228	228	285	285	187	187	209	209	125	125	228	228	113	115
19SYSR-47	MLG715	338	338	308	308	318	318	149	149	203	203	228	230	285	285	187	189	209	209	125	125	228	228	107	107
19SYSB-01	MLG707	338	338	308	308	318	318	149	149	203	203	228	230	285	288	187	189	209	209	125	125	228	228	107	107
19SYSB-07	MLG633	338	338	308	308	318	318	149	149	203	205	228	228	285	288	187	189	209	209	125	125	228	228	111	111
19SYSB-08	MLG633	338	338	308	308	318	318	149	149	203	205	228	228	285	288	187	189	209	209	125	125	228	228	111	111
19SYSB-09	MLG633	338	338	308	308	318	318	149	149	203	205	228	228	285	288	187	189	209	209	125	125	228	228	111	111
19SYSB-10	MLG633	338	338	308	308	318	318	149	149	203	205	228	228	285	288	187	189	209	209	125	125	228	228	111	111
19SYSY-04	MLG737	338	338	308	308	318	318	149	149	203	203	228	228	285	288	187	189	209	209	125	125	228	228	105	111
19SYSY-05	MLG632	338	338	308	308	318	318	149	149	203	205	228	228	285	288	187	189	209	209	125	125	228	228	105	111
19SYSY-06	MLG633	338	338	308	308	318	318	149	149	203	205	228	228	285	288	187	189	209	209	125	125	228	228	111	111
19SYSY-15	MLG632	338	338	308	308	318	318	149	149	203	205	228	228	285	288	187	189	209	209	125	125	228	228	105	111
19SYSS-01	MLG709	338	338	308	308	318	318	149	149	203	203	228	230	285	288	187	189	209	209	125	125	228	228	105	107
19SYSS-02	MLG707	338	338	308	308	318	318	149	149	203	203	228	230	285	288	187	189	209	209	125	125	228	228	107	107
19SYSS-05	MLG712	338	338	308	308	318	318	149	149	203	203	228	230	285	288	187	189	209	209	125	125	228	228	109	111
19SYSS-15	MLG713	338	338	308	308	318	318	149	149	203	203	228	230	285	288	187	189	209	209	125	125	228	228	111	111
19SYLX-12	MLG709	338	338	308	308	318	318	149	149	203	203	228	230	285	288	187	189	209	209	125	125	228	228	105	107
19SYLX-13	MLG709	338	338	308	308	318	318	149	149	203	203	228	230	285	288	187	189	209	209	125	125	228	228	105	107
19SYLX-14	MLG709	338	338	308	308	318	318	149	149	203	203	228	230	285	288	187	189	209	209	125	125	228	228	105	107
19SYLX-15	MLG709	338	338	308	308	318	318	149	149	203	203	228	230	285	288	187	189	209	209	125	125	228	228	105	107
19SYLM-09	MLG633	338	338	308	308	318	318	149	149	203	205	228	228	285	288	187	189	209	209	125	125	228	228	111	111
19SYLM-10	MLG633	338	338	308	308	318	318	149	149	203	205	228	228	285	288	187	189	209	209	125	125	228	228	111	111
19SYLM-11	MLG633	338	338	308	308	318	318	149	149	203	205	228	228	285	288	187	189	209	209	125	125	228	228	111	111
19SYLM-15	MLG603	338	338	308	308	318	318	149	149	203	205	228	228	285	288	185	187	209	209	125	125	228	228	109	109
19SYLM-16	MLG633	338	338	308	308	318	318	149	149	203	205	228	228	285	288	187	189	209	209	125	125	228	228	111	111
19SYLM-18	MLG605	338	338	308	308	318	318	149	149	203	205	228	228	285	288	185	187	209	209	125	125	228	228	111	111
19SYLM-29	MLG633	338	338	308	308	318	318	149	149	203	205	228	228	285	288	187	189	209	209	125	125	228	228	111	111
19SYLM-30	MLG354	338	338	308	308	315	318	149	149	203	203	228	228	285	288	187	189	209	209	125	125	228	228	111	111
19SYLM-31	MLG633	338	338	308	308	318	318	149	149	203	205	228	228	285	288	187	189	209	209	125	125	228	228	111	111
19SYLM-32	MLG577	338	338	308	308	318	318	149	149	203	205	230	230	285	288	187	189	209	209	125	125	228	228	111	111
19SYLM-40	MLG603	338	338	308	308	318	318	149	149	203	205	228	228	285	288	185	187	209	209	125	125	228	228	109	109
19SYLM-41	MLG633	338	338	308	308	318	318	149	149	203	205	228	228	285	288	187	189	209	209	125	125	228	228	111	111
19SYLM-42	MLG184	338	342	308	308	315	318	149	149	203	203	228	228	285	285	187	187	209	209	125	125	228	228	107	107
19SYLM-43	MLG187	338	342	308	308	315	318	149	149	203	203	228	228	285	285	187	187	209	209	125	125	228	228	105	105
19SYLM-46	MLG485	338	338	308	308	318	318	149	152	203	205	228	228	285	285	187	187	209	209	125	128	225	228	105	105
19SYLM-47	MLG182	338	342	308	308	315	318	149	149	203	203	228	228	285	285	187	187	209	209	125	125	228	228	117	117
19SYLM-51	MLG186	338	342	308	308	315	318	149	149	203	203	228	228	285	285	187	187	209	209	125	125	228	228	105	109
19SYLM-52	MLG710	338	338	308	308	318	318	149	149	203	203	228	230	285	288	187	189	209	209	125	125	228	228	105	105
19SYLM-59	MLG698	338	338	308	308	318	318	149	149	203	203	228	230	285	288	187	189	203	203	125	125	228	228	107	107
19SYLM-60	MLG707	338	338	308	308	318	318	149	149	203	203	228	230	285	288	187	189	209	209	125	125	228	228	107	107
19SYLM-61	MLG690	338	338	308	308	318	318	149	149	203	203	228	230	285	288	185	187	203	209	125	125	228	228	107	107
19SYLM-62	MLG709	338	338	308	308	318	318	149	149	203	203	228	230	285	288	187	189	209	209	125	125	228	228	105	107
19SYLM-63	MLG772	338	338	308	308	318	318	149	149	203	203	228	228	285	285	187	187	209	209	125	125	228	228	105	105
19SYLM-64	MLG765	338	338	308	308	318	318	149	149	203	203	228	228	285	285	187	187	203	209	125	125	228	228	105	105
19SYLM-65	MLG362	338	338	308	308	315	318	149	149	203	203	228	228	285	285	187	187	209	209	125	125	228	228	105	105
19SYLM-75	MLG632	338	338	308	308	318	318	149	149	203	205	228	228	285	288	187	189	209	209	125	125	228	228	105	111
19SYLM-77	MLG682	338	338	308	308	318	318	149	149	203	205	228	228	285	285	187	187	209	209	125	125	228	228	105	105
19SYLM-78	MLG633	338	338	308	308	318	318	149	149	203	205	228	228	285	288	187	189	209	209	125	125	228	228	111	111
19SYLM-79	MLG629	338	338	308	308	318	318	149	149	203	205	228	228	285	288	187	189	209	209	125	125	228	228	105	105
19SYLM-80	MLG632	338	338	308	308	318	318	149	149	203	205	228	228	285	288	187	189	209	209	125	125	228	228	105	111
19SYLM-83	MLG633	338	338	308	308	318	318	149	149	203	205	228	228	285	288	187	189	209	209	125	125	228	228	111	111
19SYLM-84	MLG620	338	338	308	308	318	318	149	149	203	205	228	228	285	288	187	189	209	209	125	125	228	228	115	115
19SYLM-89	MLG462	338	338	308	308	318	318	149	152	203	205	228	228	285	288	187	189	203	203	125	128	228	228	105	111
19SYLM-90	MLG463	338	338	308	308	318	318	149	152	203	205	228	228	285	288	187	189	203	203	125	128	228	228	111	111
19SYYC-04	MLG619	338	338	308	308	318	318	149	149	203	205	228	228	285	288	187	189	209	209	125	125	228	228	113	113
19SYYC-16	MLG708	338	338	308	308	318	318	149	149	203	203	228	230	285	288	187	189	209	209	125	125	228	228	109	109
19SYYC-17	MLG708	338	338	308	308	318	318	149	149	203	203	228	230	285	288	187	189	209	209	125	125	228	228	109	109
19SYYY-12	MLG708	338	338	308	308	318	318	149	149	203	203	228	230	285	288	187	189	209	209	125	125	228	228	109	109
19SYYY-13	MLG708	338	338	308	308	318	318	149	149	203	203	228	230	285	288	187	189	209	209	125	125	228	228	109	109
19SYYY-14	MLG708	338	338	308	308	318	318	149	149	203	203	228	230	285	288	187	189	209	209	125	125	228	228	109	109
19SYYY-16	MLG732	338	338	308	308	318	318	149	149	203	203	228	228	285	288	187	189	209	209	125	125	228	228	109	113
19SYYY-23	MLG732	338	338	308	308	318	318	149	149	203	203	228	228	285	288	187	189	209	209	125	125	228	228	109	113
19SYYY-29	MLG708	338	338	308	308	318	318	149	149	203	203	228	230	285	288	187	189	209	209	125	125	228	228	109	109
19SYYY-30	MLG708	338	338	308	308	318	318	149	149	203	203	228	230	285	288	187	189	209	209	125	125	228	228	109	109
19SYYB-04	MLG632	338	338	308	308	318	318	149	149	203	205	228	228	285	288	187	189	209	209	125	125	228	228	105	111
19SYYB-05	MLG632	338	338	308	308	318	318	149	149	203	205	228	228	285	288	187	189	209	209	125	125	228	228	105	111
19SYYB-06	MLG633	338	338	308	308	318	318	149	149	203	205	228	228	285	288	187	189	209	209	125	125	228	228	111	111
19SYYB-07	MLG620	338	338	308	308	318	318	149	149	203	205	228	228	285	288	187	189	209	209	125	125	228	228	115	115
19SYYB-12	MLG630	338	338	308	308	318	318	149	149	203	205	228	228	285	288	187	189	209	209	125	125	228	228	111	115
19SYYB-13	MLG633	338	338	308	308	318	318	149	149	203	205	228	228	285	288	187	189	209	209	125	125	228	228	111	111
19SYYB-14	MLG633	338	338	308	308	318	318	149	149	203	205	228	228	285	288	187	189	209	209	125	125	228	228	111	111
19SZBG-01	MLG248	338	342	308	308	318	318	149	149	203	205	228	228	285	285	187	189	206	206	125	125	228	228	105	111
19SZBG-02	MLG257	338	342	308	308	318	318	149	149	203	205	228	228	285	285	187	189	206	209	125	125	228	228	105	111
19SZBG-03	MLG250	338	342	308	308	318	318	149	149	203	205	228	228	285	285	187	189	203	206	125	125	228	228	105	111
19SZBG-04	MLG250	338	342	308	308	318	318	149	149	203	205	228	228	285	285	187	189	203	206	125	125	228	228	105	111
19SZBG-05	MLG248	338	342	308	308	318	318	149	149	203	205	228	228	285	285	187	189	206	206	125	125	228	228	105	111
19SZBG-06	MLG64	342	342	308	308	318	318	149	149	205	205	228	228	285	285	187	189	203	206	125	125	228	228	109	111
19SZBG-07	MLG71	342	342	308	308	318	318	149	149	203	205	228	228	285	285	187	189	203	206	125	125	228	228	105	111
19SZBG-08	MLG72	342	342	308	308	318	318	149	149	203	205	228	228	285	285	187	189	203	203	125	125	228	228	105	111
19SZBG-09	MLG208	338	342	308	308	318	318	149	149	205	205	228	228	285	285	189	189	203	206	125	125	228	228	105	109
19SZBG-10	MLG44	342	342	305	308	318	318	149	149	205	205	228	228	285	285	189	189	206	206	125	125	228	228	109	109
19SZBG-11	MLG210	338	342	308	308	318	318	149	149	205	205	228	228	285	285	189	189	203	203	125	125	228	228	105	111
19SZBG-12	MLG66	342	342	308	308	318	318	149	149	205	205	228	228	285	285	187	189	203	203	125	125	228	228	109	111
19SZBG-13	MLG254	338	342	308	308	318	318	149	149	203	205	228	228	285	285	187	189	203	203	125	125	228	228	109	111
19SZBG-14	MLG61	342	342	308	308	318	318	149	149	205	205	228	228	285	285	189	189	203	203	125	125	228	228	105	109
19SZBG-15	MLG46	342	342	305	308	318	318	149	149	205	205	228	228	285	285	187	189	206	206	125	125	228	228	109	109
19SZBG-16	MLG216	338	342	308	308	318	318	149	149	205	205	228	228	285	285	187	189	203	203	125	125	228	228	105	109
19SZBG-17	MLG210	338	342	308	308	318	318	149	149	205	205	228	228	285	285	189	189	203	203	125	125	228	228	105	111
19SZBG-18	MLG60	342	342	308	308	318	318	149	149	205	205	228	228	285	285	189	189	206	206	125	125	228	228	109	109
19SZBG-19	MLG63	342	342	308	308	318	318	149	149	205	205	228	228	285	285	187	189	203	206	125	125	228	228	109	109
19SZBG-20	MLG142	338	342	305	308	318	318	149	149	203	205	228	228	285	285	187	187	203	203	125	125	228	228	105	109
19SZBY-01	MLG135	338	342	305	308	318	318	149	149	205	205	228	228	285	285	187	189	203	203	125	125	228	228	105	109
19SZBY-02	MLG65	342	342	308	308	318	318	149	149	205	205	228	228	285	285	187	189	203	203	125	125	228	228	105	109
19SZBY-03	MLG220	338	342	308	308	318	318	149	149	205	205	228	228	285	285	187	187	206	206	125	125	228	228	105	111
19SZBY-04	MLG294	338	338	305	308	318	318	149	149	205	205	228	228	285	285	187	187	203	206	125	125	228	228	111	111
19SZBY-05	MLG66	342	342	308	308	318	318	149	149	205	205	228	228	285	285	187	189	203	203	125	125	228	228	109	111
19SZBY-06	MLG216	338	342	308	308	318	318	149	149	205	205	228	228	285	285	187	189	203	203	125	125	228	228	105	109
19SZBY-07	MLG214	338	342	308	308	318	318	149	149	205	205	228	228	285	285	187	189	203	206	125	125	228	228	105	111
19SZBY-08	MLG209	338	342	308	308	318	318	149	149	205	205	228	228	285	285	189	189	203	203	125	125	228	228	105	109
19SZBY-09	MLG141	338	342	305	308	318	318	149	149	203	205	228	228	285	285	187	189	203	203	125	125	228	228	105	109
19SZBY-10	MLG216	338	342	308	308	318	318	149	149	205	205	228	228	285	285	187	189	203	203	125	125	228	228	105	109
19SZBY-11	MLG49	342	342	305	308	318	318	149	149	205	205	228	228	285	285	187	189	203	203	125	125	228	228	109	111
19SZBY-12	MLG555	338	338	308	308	318	318	149	149	205	205	228	228	285	285	189	189	203	203	125	125	228	228	105	105
19SZBY-13	MLG213	338	342	308	308	318	318	149	149	205	205	228	228	285	285	187	189	206	206	125	125	228	228	105	109
19SZBY-14	MLG553	338	338	308	308	318	318	149	149	205	205	228	228	285	285	189	189	203	203	125	125	228	228	107	109
19SZBY-15	MLG564	338	338	308	308	318	318	149	149	205	205	228	228	285	285	187	189	203	203	125	125	228	228	107	109
19SZBY-16	MLG207	338	342	308	308	318	318	149	149	205	205	228	228	285	285	189	189	203	206	125	125	228	228	109	109
19SZBY-17	MLG670	338	338	308	308	318	318	149	149	203	205	228	228	285	285	187	187	203	203	125	125	228	228	105	105
19SZBY-18	MLG222	338	342	308	308	318	318	149	149	205	205	228	228	285	285	187	187	203	203	125	125	228	228	105	109
19SZBY-19	MLG213	338	342	308	308	318	318	149	149	205	205	228	228	285	285	187	189	206	206	125	125	228	228	105	109
19SZBY-20	MLG647	338	338	308	308	318	318	149	149	203	205	228	228	285	285	189	189	203	203	125	125	228	228	105	105
19SZBY-21	MLG206	338	342	308	308	318	318	149	149	205	205	228	228	285	285	189	189	206	206	125	125	228	228	105	109
19SZBY-22	MLG130	338	342	305	308	318	318	143	149	205	205	228	228	285	285	189	189	206	206	125	125	228	228	105	107
19SZBY-23	MLG275	338	338	305	305	318	318	149	149	205	205	228	228	285	285	187	187	203	209	125	125	228	228	109	113
19SZBY-24	MLG290	338	338	305	308	318	318	149	149	205	205	228	228	285	285	189	189	203	203	125	125	228	228	105	109
19SZBY-25	MLG292	338	338	305	308	318	318	149	149	205	205	228	228	285	285	187	189	203	203	125	125	228	228	105	105
19SZBY-26	MLG276	338	338	305	305	318	318	149	149	203	205	228	228	285	285	187	187	206	206	125	125	228	228	105	107
19SZBY-27	MLG555	338	338	308	308	318	318	149	149	205	205	228	228	285	285	189	189	203	203	125	125	228	228	105	105
19SZBY-28	MLG48	342	342	305	308	318	318	149	149	205	205	228	228	285	285	187	189	203	203	125	125	228	228	109	109
19SZBY-29	MLG291	338	338	305	308	318	318	149	149	205	205	228	228	285	285	187	189	206	206	125	125	228	228	105	107
19SZBY-30	MLG646	338	338	308	308	318	318	149	149	203	205	228	228	285	285	189	189	203	203	125	125	228	228	105	107
19SZBY-31	MLG293	338	338	305	308	318	318	149	149	205	205	228	228	285	285	187	189	203	203	125	125	228	228	111	113
19SZBZ-01	MLG255	338	342	308	308	318	318	149	149	203	205	228	228	285	285	187	189	203	203	125	125	228	228	105	111
19SZBZ-02	MLG647	338	338	308	308	318	318	149	149	203	205	228	228	285	285	189	189	203	203	125	125	228	228	105	105
19SZBZ-03	MLG60	342	342	308	308	318	318	149	149	205	205	228	228	285	285	189	189	206	206	125	125	228	228	109	109
19SZBZ-04	MLG555	338	338	308	308	318	318	149	149	205	205	228	228	285	285	189	189	203	203	125	125	228	228	105	105
19SZBZ-05	MLG657	338	338	308	308	318	318	149	149	203	205	228	228	285	285	187	189	203	209	125	125	228	228	105	111
19SZBZ-06	MLG656	338	338	308	308	318	318	149	149	203	205	228	228	285	285	187	189	203	203	125	125	228	228	105	111
19SZBZ-07	MLG670	338	338	308	308	318	318	149	149	203	205	228	228	285	285	187	187	203	203	125	125	228	228	105	105
19SZBZ-08	MLG671	338	338	308	308	318	318	149	149	203	205	228	228	285	285	187	187	203	203	125	125	228	228	105	111
19SZBZ-09	MLG671	338	338	308	308	318	318	149	149	203	205	228	228	285	285	187	187	203	203	125	125	228	228	105	111
19SZBZ-10	MLG255	338	342	308	308	318	318	149	149	203	205	228	228	285	285	187	189	203	203	125	125	228	228	105	111
19SZBZ-11	MLG45	342	342	305	308	318	318	149	149	205	205	228	228	285	285	189	189	203	203	125	125	228	228	109	109
19SZBZ-12	MLG43	342	342	305	308	315	318	149	149	205	205	228	228	285	285	189	189	203	203	125	125	228	228	109	109
19SZBZ-13	MLG43	342	342	305	308	315	318	149	149	205	205	228	228	285	285	189	189	203	203	125	125	228	228	109	109
19SZBZ-14	MLG43	342	342	305	308	315	318	149	149	205	205	228	228	285	285	189	189	203	203	125	125	228	228	109	109
19SZBZ-15	MLG43	342	342	305	308	315	318	149	149	205	205	228	228	285	285	189	189	203	203	125	125	228	228	109	109
19SZBZ-16	MLG559	338	338	308	308	318	318	149	149	205	205	228	228	285	285	187	189	203	206	125	125	228	228	105	105
19SZBZ-17	MLG265	338	342	308	308	318	318	149	149	203	203	228	228	285	285	187	189	203	203	125	125	228	228	105	109
19SZBZ-18	MLG50	342	342	305	308	318	318	149	149	203	205	228	228	285	285	189	189	203	206	125	125	228	228	109	109
19SZBZ-19	MLG265	338	342	308	308	318	318	149	149	203	203	228	228	285	285	187	189	203	203	125	125	228	228	105	109
19SZBZ-20	MLG265	338	342	308	308	318	318	149	149	203	203	228	228	285	285	187	189	203	203	125	125	228	228	105	109
19SZBZ-21	MLG265	338	342	308	308	318	318	149	149	203	203	228	228	285	285	187	189	203	203	125	125	228	228	105	109
19SZBZ-22	MLG265	338	342	308	308	318	318	149	149	203	203	228	228	285	285	187	189	203	203	125	125	228	228	105	109
19SZBZ-23	MLG265	338	342	308	308	318	318	149	149	203	203	228	228	285	285	187	189	203	203	125	125	228	228	105	109
19SZBZ-24	MLG265	338	342	308	308	318	318	149	149	203	203	228	228	285	285	187	189	203	203	125	125	228	228	105	109
19SZBZ-25	MLG265	338	342	308	308	318	318	149	149	203	203	228	228	285	285	187	189	203	203	125	125	228	228	105	109
19SZBZ-26	MLG265	338	342	308	308	318	318	149	149	203	203	228	228	285	285	187	189	203	203	125	125	228	228	105	109
19SZBZ-27	MLG224	338	342	308	308	318	318	149	149	203	205	225	225	285	285	187	187	209	209	125	125	228	228	105	109
19SZBZ-28	MLG580	338	338	308	308	318	318	149	149	203	205	225	225	285	285	187	187	209	209	125	125	228	228	105	111
19SZBZ-29	MLG569	338	338	308	308	318	318	149	149	205	205	228	228	285	285	187	189	209	209	125	125	228	228	105	105
19SZBZ-30	MLG204	338	342	308	308	318	318	149	149	205	205	225	228	285	285	189	189	209	209	125	125	228	228	109	109
19SZBZ-31	MLG212	338	342	308	308	318	318	149	149	205	205	228	228	285	285	185	187	209	209	125	125	228	228	103	107
19SZBZ-32	MLG224	338	342	308	308	318	318	149	149	203	205	225	225	285	285	187	187	209	209	125	125	228	228	105	109
19SZBZ-33	MLG569	338	338	308	308	318	318	149	149	205	205	228	228	285	285	187	189	209	209	125	125	228	228	105	105
19SZBZ-34	MLG585	338	338	308	308	318	318	149	149	203	205	225	228	285	285	187	187	209	209	125	125	228	228	103	107
19SZBZ-35	MLG258	338	342	308	308	318	318	149	149	203	205	228	228	285	285	187	189	209	209	125	125	228	228	105	109
19SZBZ-36	MLG579	338	338	308	308	318	318	149	149	203	205	225	225	285	285	187	187	209	209	125	125	228	228	105	109
19SZBQ-01	MLG255	338	342	308	308	318	318	149	149	203	205	228	228	285	285	187	189	203	203	125	125	228	228	105	111
19SZBQ-02	MLG256	338	342	308	308	318	318	149	149	203	205	228	228	285	285	187	189	203	203	125	125	228	228	111	111
19SZBQ-03	MLG72	342	342	308	308	318	318	149	149	203	205	228	228	285	285	187	189	203	203	125	125	228	228	105	111
19SZBQ-04	MLG255	338	342	308	308	318	318	149	149	203	205	228	228	285	285	187	189	203	203	125	125	228	228	105	111
19SZBQ-05	MLG72	342	342	308	308	318	318	149	149	203	205	228	228	285	285	187	189	203	203	125	125	228	228	105	111
19SZBQ-06	MLG73	342	342	308	308	318	318	149	149	203	205	228	228	285	285	187	189	203	203	125	125	228	228	111	111
19SZBQ-07	MLG72	342	342	308	308	318	318	149	149	203	205	228	228	285	285	187	189	203	203	125	125	228	228	105	111
19SZBQ-08	MLG247	338	342	308	308	318	318	149	149	203	205	228	228	285	285	189	189	203	203	125	125	228	228	105	111
19SZBQ-09	MLG250	338	342	308	308	318	318	149	149	203	205	228	228	285	285	187	189	203	206	125	125	228	228	105	111
19SZBQ-10	MLG252	338	342	308	308	318	318	149	149	203	205	228	228	285	285	187	189	203	203	125	125	228	228	105	107
19SZBQ-11	MLG215	338	342	308	308	318	318	149	149	205	205	228	228	285	285	187	189	203	203	125	125	228	228	105	107
19SZBB-01	MLG216	338	342	308	308	318	318	149	149	205	205	228	228	285	285	187	189	203	203	125	125	228	228	105	109
19SZBB-02	MLG459	338	338	308	308	318	318	149	152	205	205	228	228	285	285	187	187	203	203	125	125	228	228	105	109
19SZBB-03	MLG134	338	342	305	308	318	318	149	149	205	205	228	228	285	285	189	189	203	203	125	125	228	228	105	109
19SZBB-04	MLG289	338	338	305	308	318	318	149	149	205	205	228	228	285	285	189	189	206	206	125	125	228	228	109	109
19SZBB-05	MLG286	338	338	305	308	318	318	143	149	205	205	228	228	285	285	187	187	203	203	125	125	228	228	105	105
19SZBB-06	MLG48	342	342	305	308	318	318	149	149	205	205	228	228	285	285	187	189	203	203	125	125	228	228	109	109
19SZBB-07	MLG418	338	338	308	308	318	318	143	149	205	205	228	228	285	285	187	189	203	203	125	125	228	228	105	107
19SZBB-08	MLG413	338	338	308	308	318	318	143	149	205	205	228	228	285	285	189	189	203	203	125	125	228	228	105	109
19SZBB-09	MLG300	338	338	305	308	318	318	149	149	203	203	228	228	285	285	187	187	203	203	125	125	228	228	105	107
19SZBB-10	MLG47	342	342	305	308	318	318	149	149	205	205	228	228	285	285	187	189	203	203	125	125	228	228	107	109
19SZBB-11	MLG62	342	342	308	308	318	318	149	149	205	205	228	228	285	285	187	189	206	206	125	125	228	228	105	111
19SZBS-01	MLG552	338	338	308	308	318	318	149	149	205	205	228	228	285	285	189	189	203	203	125	125	228	228	107	107
19SZBS-02	MLG552	338	338	308	308	318	318	149	149	205	205	228	228	285	285	189	189	203	203	125	125	228	228	107	107
19SZBS-03	MLG554	338	338	308	308	318	318	149	149	205	205	228	228	285	285	189	189	203	203	125	125	228	228	105	107
19SZBS-04	MLG554	338	338	308	308	318	318	149	149	205	205	228	228	285	285	189	189	203	203	125	125	228	228	105	107
19SZBS-05	MLG555	338	338	308	308	318	318	149	149	205	205	228	228	285	285	189	189	203	203	125	125	228	228	105	105
19SZBS-06	MLG215	338	342	308	308	318	318	149	149	205	205	228	228	285	285	187	189	203	203	125	125	228	228	105	107
19SZBS-07	MLG555	338	338	308	308	318	318	149	149	205	205	228	228	285	285	189	189	203	203	125	125	228	228	105	105
19SZBS-08	MLG555	338	338	308	308	318	318	149	149	205	205	228	228	285	285	189	189	203	203	125	125	228	228	105	105
19SZBS-09	MLG554	338	338	308	308	318	318	149	149	205	205	228	228	285	285	189	189	203	203	125	125	228	228	105	107
19SZBS-10	MLG552	338	338	308	308	318	318	149	149	205	205	228	228	285	285	189	189	203	203	125	125	228	228	107	107
19SZBS-11	MLG253	338	342	308	308	318	318	149	149	203	205	228	228	285	285	187	189	203	203	125	125	228	228	105	109
19SZBS-12	MLG253	338	342	308	308	318	318	149	149	203	205	228	228	285	285	187	189	203	203	125	125	228	228	105	109
19SZBS-13	MLG253	338	342	308	308	318	318	149	149	203	205	228	228	285	285	187	189	203	203	125	125	228	228	105	109
19SZBS-14	MLG41	340	342	308	308	318	318	149	149	203	205	225	228	285	288	187	187	203	203	125	125	228	228	107	109
19SZBS-15	MLG253	338	342	308	308	318	318	149	149	203	205	228	228	285	285	187	189	203	203	125	125	228	228	105	109
19SZBS-16	MLG41	340	342	308	308	318	318	149	149	203	205	225	228	285	288	187	187	203	203	125	125	228	228	107	109
19SZBS-17	MLG253	338	342	308	308	318	318	149	149	203	205	228	228	285	285	187	189	203	203	125	125	228	228	105	109
19SZBS-18	MLG67	342	342	308	308	318	318	149	149	203	205	225	228	285	285	189	189	203	203	125	125	228	228	109	109
19SZBS-19	MLG67	342	342	308	308	318	318	149	149	203	205	225	228	285	285	189	189	203	203	125	125	228	228	109	109
19SZBS-20	MLG253	338	342	308	308	318	318	149	149	203	205	228	228	285	285	187	189	203	203	125	125	228	228	105	109
19SZBS-21	MLG246	338	342	308	308	318	318	149	149	203	205	228	228	285	285	189	189	203	203	125	125	228	228	105	109
19SZBS-22	MLG216	338	342	308	308	318	318	149	149	205	205	228	228	285	285	187	189	203	203	125	125	228	228	105	109
19SZBS-23	MLG253	338	342	308	308	318	318	149	149	203	205	228	228	285	285	187	189	203	203	125	125	228	228	105	109
19SZBS-24	MLG253	338	342	308	308	318	318	149	149	203	205	228	228	285	285	187	189	203	203	125	125	228	228	105	109
19SZBS-25	MLG253	338	342	308	308	318	318	149	149	203	205	228	228	285	285	187	189	203	203	125	125	228	228	105	109
19SZBS-26	MLG223	338	342	308	308	318	318	149	149	205	205	228	228	285	285	187	187	203	203	125	125	228	228	105	105
19SZBS-27	MLG216	338	342	308	308	318	318	149	149	205	205	228	228	285	285	187	189	203	203	125	125	228	228	105	109
19SZBS-28	MLG555	338	338	308	308	318	318	149	149	205	205	228	228	285	285	189	189	203	203	125	125	228	228	105	105
19SZBS-29	MLG246	338	342	308	308	318	318	149	149	203	205	228	228	285	285	189	189	203	203	125	125	228	228	105	109
19SZBS-30	MLG242	338	342	308	308	318	318	149	149	203	205	228	228	285	288	187	187	203	203	125	125	228	228	105	109
19SZBS-31	MLG556	338	338	308	308	318	318	149	149	205	205	228	228	285	285	189	189	209	209	125	125	228	228	105	105
19SZBS-32	MLG568	338	338	308	308	318	318	149	149	205	205	228	228	285	285	187	189	209	209	125	125	228	228	105	109
19SZBS-33	MLG568	338	338	308	308	318	318	149	149	205	205	228	228	285	285	187	189	209	209	125	125	228	228	105	109
19SZBS-34	MLG568	338	338	308	308	318	318	149	149	205	205	228	228	285	285	187	189	209	209	125	125	228	228	105	109
19SZBS-35	MLG568	338	338	308	308	318	318	149	149	205	205	228	228	285	285	187	189	209	209	125	125	228	228	105	109
19SZBS-36	MLG568	338	338	308	308	318	318	149	149	205	205	228	228	285	285	187	189	209	209	125	125	228	228	105	109
19SZBS-37	MLG211	338	342	308	308	318	318	149	149	205	205	228	228	285	285	189	189	209	209	125	125	228	228	105	105
19SZBS-38	MLG217	338	342	308	308	318	318	149	149	205	205	228	228	285	285	187	189	209	209	125	125	228	228	105	109
19SZBS-39	MLG566	338	338	308	308	318	318	149	149	205	205	228	228	285	285	187	189	206	209	125	125	228	228	105	109
19SZBS-40	MLG568	338	338	308	308	318	318	149	149	205	205	228	228	285	285	187	189	209	209	125	125	228	228	105	109
19SZAB-01	MLG113	338	340	305	308	318	318	149	149	203	205	228	228	285	288	187	187	203	203	125	125	225	228	105	111
19SZAB-02	MLG116	338	340	305	308	318	318	149	149	203	205	228	228	285	288	187	187	203	203	125	125	228	228	105	111
19SZAB-03	MLG113	338	340	305	308	318	318	149	149	203	205	228	228	285	288	187	187	203	203	125	125	225	228	105	111
19SZAB-04	MLG114	338	340	305	308	318	318	149	149	203	205	228	228	285	288	187	187	203	203	125	125	228	228	105	107
19SZAB-05	MLG117	338	340	305	308	318	318	149	149	203	205	228	228	285	288	187	187	203	203	125	125	228	228	111	111
19SZAB-06	MLG116	338	340	305	308	318	318	149	149	203	205	228	228	285	288	187	187	203	203	125	125	228	228	105	111
19SZAB-07	MLG114	338	340	305	308	318	318	149	149	203	205	228	228	285	288	187	187	203	203	125	125	228	228	105	107
19SZAB-08	MLG116	338	340	305	308	318	318	149	149	203	205	228	228	285	288	187	187	203	203	125	125	228	228	105	111
19SZAB-09	MLG114	338	340	305	308	318	318	149	149	203	205	228	228	285	288	187	187	203	203	125	125	228	228	105	107
19SZAB-10	MLG114	338	340	305	308	318	318	149	149	203	205	228	228	285	288	187	187	203	203	125	125	228	228	105	107
19SZAB-11	MLG163	338	342	308	308	315	318	149	149	203	205	228	228	288	288	187	189	203	206	125	125	225	228	105	109
19SZAB-12	MLG114	338	340	305	308	318	318	149	149	203	205	228	228	285	288	187	187	203	203	125	125	228	228	105	107
19SZAB-13	MLG128	338	342	308	318	315	318	149	149	203	205	228	230	285	285	187	187	203	203	125	128	228	228	107	109
19SZAB-14	MLG158	338	342	308	308	315	318	149	149	203	205	228	230	288	288	187	189	206	206	125	125	225	228	105	109
19SZAB-15	MLG160	338	342	308	308	315	318	149	149	203	205	228	228	288	288	187	189	206	206	125	125	225	228	105	109
19SZAB-16	MLG125	338	340	308	308	318	318	149	149	203	205	228	228	285	288	187	187	203	203	125	125	228	228	105	109
19SZAB-17	MLG345	338	338	308	308	315	318	149	149	203	205	228	228	288	288	187	189	206	206	125	125	225	228	105	109
19SZAB-18	MLG162	338	342	308	308	315	318	149	149	203	205	228	228	288	288	187	189	206	206	125	125	228	228	105	109
19SZAB-19	MLG301	338	338	308	308	321	321	149	149	203	205	228	230	288	291	187	189	203	206	125	125	228	228	107	109
19SZAB-20	MLG281	338	338	308	318	315	318	149	149	203	205	228	228	288	288	187	189	203	206	125	125	228	228	107	109
19SZAB-21	MLG131	338	342	305	308	318	318	149	152	203	205	228	228	285	288	187	187	203	203	125	128	225	228	105	109
19SZAB-22	MLG131	338	342	305	308	318	318	149	152	203	205	228	228	285	288	187	187	203	203	125	128	225	228	105	109
19SZAB-23	MLG131	338	342	305	308	318	318	149	152	203	205	228	228	285	288	187	187	203	203	125	128	225	228	105	109
19SZAB-24	MLG132	338	342	305	308	318	318	149	152	203	205	228	228	285	288	187	187	203	203	125	125	225	228	105	109
19SZAB-25	MLG133	338	342	305	308	318	318	149	152	203	205	228	228	285	288	187	187	203	203	125	125	228	228	105	109
19SZAB-26	MLG131	338	342	305	308	318	318	149	152	203	205	228	228	285	288	187	187	203	203	125	128	225	228	105	109
19SZAB-27	MLG131	338	342	305	308	318	318	149	152	203	205	228	228	285	288	187	187	203	203	125	128	225	228	105	109
19SZAB-28	MLG131	338	342	305	308	318	318	149	152	203	205	228	228	285	288	187	187	203	203	125	128	225	228	105	109
19SZAB-29	MLG131	338	342	305	308	318	318	149	152	203	205	228	228	285	288	187	187	203	203	125	128	225	228	105	109
19SZAB-30	MLG131	338	342	305	308	318	318	149	152	203	205	228	228	285	288	187	187	203	203	125	128	225	228	105	109
19SZAB-31	MLG238	338	342	308	308	318	318	149	149	203	205	228	228	285	288	187	187	203	206	125	125	228	228	105	111
19SZAB-32	MLG348	338	338	308	308	315	318	149	149	203	205	228	228	285	288	187	187	203	206	125	125	228	228	105	111
19SZAB-33	MLG160	338	342	308	308	315	318	149	149	203	205	228	228	288	288	187	189	206	206	125	125	225	228	105	109
19SZAB-34	MLG260	338	342	308	308	318	318	149	149	203	205	228	228	285	285	187	187	203	203	125	125	225	228	105	111
19SZAB-35	MLG160	338	342	308	308	315	318	149	149	203	205	228	228	288	288	187	189	206	206	125	125	225	228	105	109
19SZAB-36	MLG159	338	342	308	308	315	318	149	149	203	205	228	228	288	288	187	189	206	206	125	125	225	228	105	107
19SZAB-37	MLG161	338	342	308	308	315	318	149	149	203	205	228	228	288	288	187	189	206	206	125	125	225	228	105	105
19SZAB-38	MLG229	338	342	308	308	318	318	149	149	203	205	228	228	288	288	187	187	203	206	125	125	225	228	105	107
19SZAB-39	MLG136	338	342	305	308	318	318	149	149	205	205	228	228	285	285	187	187	203	203	125	125	225	228	105	109
19SZAB-40	MLG164	338	342	308	308	315	318	149	149	203	205	228	228	288	288	187	187	203	206	125	125	225	228	105	109
19SZAI-01	MLG283	338	338	308	318	318	318	149	149	203	205	228	230	283	288	189	189	203	203	125	125	228	228	105	107
19SZAI-02	MLG42	342	342	308	318	318	318	149	149	203	205	228	230	283	288	189	189	203	203	125	125	228	228	105	107
19SZAI-03	MLG280	338	338	308	318	318	321	149	149	203	205	225	228	288	288	189	189	209	209	125	125	228	228	105	107
19SZAI-04	MLG284	338	338	308	318	318	318	149	149	203	205	228	230	283	288	189	189	209	209	125	125	228	228	105	107
19SZAI-05	MLG277	338	338	308	318	321	321	149	149	203	205	228	230	288	291	189	189	209	209	125	125	228	228	107	109
19SZAI-06	MLG279	338	338	308	318	318	321	149	149	203	205	228	230	288	291	189	189	209	209	125	125	228	228	107	107
19SZAI-07	MLG284	338	338	308	318	318	318	149	149	203	205	228	230	283	288	189	189	209	209	125	125	228	228	105	107
19SZAI-08	MLG282	338	338	308	318	318	318	149	149	205	205	228	230	283	288	189	189	209	209	125	125	228	228	107	107
19SZAI-09	MLG284	338	338	308	318	318	318	149	149	203	205	228	230	283	288	189	189	209	209	125	125	228	228	105	107
19SZAI-10	MLG278	338	338	308	318	318	321	149	149	203	205	228	230	283	288	189	189	209	209	125	125	228	228	107	107
19SZMZ-01	MLG114	338	340	305	308	318	318	149	149	203	205	228	228	285	288	187	187	203	203	125	125	228	228	105	107
19SZMZ-02	MLG114	338	340	305	308	318	318	149	149	203	205	228	228	285	288	187	187	203	203	125	125	228	228	105	107
19SZMZ-03	MLG114	338	340	305	308	318	318	149	149	203	205	228	228	285	288	187	187	203	203	125	125	228	228	105	107
19SZMZ-04	MLG116	338	340	305	308	318	318	149	149	203	205	228	228	285	288	187	187	203	203	125	125	228	228	105	111
19SZMZ-05	MLG114	338	340	305	308	318	318	149	149	203	205	228	228	285	288	187	187	203	203	125	125	228	228	105	107
19SZMZ-06	MLG116	338	340	305	308	318	318	149	149	203	205	228	228	285	288	187	187	203	203	125	125	228	228	105	111
19SZMZ-07	MLG114	338	340	305	308	318	318	149	149	203	205	228	228	285	288	187	187	203	203	125	125	228	228	105	107
19SZMZ-08	MLG114	338	340	305	308	318	318	149	149	203	205	228	228	285	288	187	187	203	203	125	125	228	228	105	107
19SZMZ-09	MLG114	338	340	305	308	318	318	149	149	203	205	228	228	285	288	187	187	203	203	125	125	228	228	105	107
19SZMZ-10	MLG114	338	340	305	308	318	318	149	149	203	205	228	228	285	288	187	187	203	203	125	125	228	228	105	107
19SZMZ-11	MLG114	338	340	305	308	318	318	149	149	203	205	228	228	285	288	187	187	203	203	125	125	228	228	105	107
19SZMZ-12	MLG114	338	340	305	308	318	318	149	149	203	205	228	228	285	288	187	187	203	203	125	125	228	228	105	107
19SZMZ-13	MLG114	338	340	305	308	318	318	149	149	203	205	228	228	285	288	187	187	203	203	125	125	228	228	105	107
19SZMZ-14	MLG114	338	340	305	308	318	318	149	149	203	205	228	228	285	288	187	187	203	203	125	125	228	228	105	107
19SZMZ-15	MLG139	338	342	305	308	318	318	149	149	203	205	228	228	285	288	187	187	203	203	125	125	225	228	105	109
19SZMZ-16	MLG114	338	340	305	308	318	318	149	149	203	205	228	228	285	288	187	187	203	203	125	125	228	228	105	107
19SZMZ-17	MLG285	338	338	305	308	315	318	149	149	205	205	228	228	285	285	187	187	203	203	125	125	228	228	105	105
19SZMZ-18	MLG296	338	338	305	308	318	318	149	149	203	205	228	228	285	288	187	187	203	203	125	125	228	228	105	109
19SZMZ-19	MLG296	338	338	305	308	318	318	149	149	203	205	228	228	285	288	187	187	203	203	125	125	228	228	105	109
19SZMZ-20	MLG125	338	340	308	308	318	318	149	149	203	205	228	228	285	288	187	187	203	203	125	125	228	228	105	109
19SZML-01	MLG114	338	340	305	308	318	318	149	149	203	205	228	228	285	288	187	187	203	203	125	125	228	228	105	107
19SZML-02	MLG115	338	340	305	308	318	318	149	149	203	205	228	228	285	288	187	187	203	203	125	125	228	228	105	105
19SZML-03	MLG114	338	340	305	308	318	318	149	149	203	205	228	228	285	288	187	187	203	203	125	125	228	228	105	107
19SZML-04	MLG40	340	342	308	308	318	318	149	149	205	205	228	228	285	288	187	187	203	203	125	125	228	228	107	109
19SZML-05	MLG114	338	340	305	308	318	318	149	149	203	205	228	228	285	288	187	187	203	203	125	125	228	228	105	107
19SZML-06	MLG114	338	340	305	308	318	318	149	149	203	205	228	228	285	288	187	187	203	203	125	125	228	228	105	107
19SZML-07	MLG114	338	340	305	308	318	318	149	149	203	205	228	228	285	288	187	187	203	203	125	125	228	228	105	107
19SZML-08	MLG40	340	342	308	308	318	318	149	149	205	205	228	228	285	288	187	187	203	203	125	125	228	228	107	109
19SZML-09	MLG114	338	340	305	308	318	318	149	149	203	205	228	228	285	288	187	187	203	203	125	125	228	228	105	107
19SZML-10	MLG295	338	338	305	308	318	318	149	149	203	205	228	228	285	288	187	187	203	203	125	125	228	228	105	107
19SZML-11	MLG295	338	338	305	308	318	318	149	149	203	205	228	228	285	288	187	187	203	203	125	125	228	228	105	107
19SZML-12	MLG114	338	340	305	308	318	318	149	149	203	205	228	228	285	288	187	187	203	203	125	125	228	228	105	107
19SZML-13	MLG155	338	342	308	308	315	318	149	149	205	205	228	228	288	288	187	187	206	206	125	125	228	228	105	107
19SZML-14	MLG117	338	340	305	308	318	318	149	149	203	205	228	228	285	288	187	187	203	203	125	125	228	228	111	111
19SZML-15	MLG138	338	342	305	308	318	318	149	149	203	205	228	228	288	288	187	187	203	203	125	125	228	228	105	109
19SZML-16	MLG297	338	338	305	308	318	318	149	149	203	205	228	228	285	288	187	187	203	203	125	125	228	228	109	111
19SZML-17	MLG287	338	338	305	308	318	318	143	149	203	205	228	228	285	288	187	187	203	203	125	125	228	228	105	107
19SZML-18	MLG109	338	340	305	308	318	318	143	143	203	205	228	228	285	288	187	187	203	203	119	125	228	228	105	107
19SZML-19	MLG35	340	342	305	308	315	318	143	143	203	205	228	228	285	288	187	187	203	203	119	119	228	228	109	111
19SZML-20	MLG38	340	342	308	308	318	318	143	149	205	205	228	228	285	288	187	187	203	203	125	125	228	228	105	107
19SZMQ-01	MLG116	338	340	305	308	318	318	149	149	203	205	228	228	285	288	187	187	203	203	125	125	228	228	105	111
19SZMQ-02	MLG113	338	340	305	308	318	318	149	149	203	205	228	228	285	288	187	187	203	203	125	125	225	228	105	111
19SZMQ-03	MLG111	338	340	305	308	318	318	149	149	203	205	228	228	285	288	187	189	206	209	125	125	228	228	105	111
19SZMQ-04	MLG113	338	340	305	308	318	318	149	149	203	205	228	228	285	288	187	187	203	203	125	125	225	228	105	111
19SZMQ-05	MLG114	338	340	305	308	318	318	149	149	203	205	228	228	285	288	187	187	203	203	125	125	228	228	105	107
19SZMQ-06	MLG118	338	340	308	308	315	318	149	149	203	205	228	228	288	288	187	187	203	203	125	125	228	228	105	111
19SZMQ-07	MLG123	338	340	308	308	318	318	149	149	203	205	228	228	285	288	187	189	203	206	125	125	228	228	105	111
19SZMQ-08	MLG122	338	340	308	308	318	318	149	149	205	205	228	228	285	285	187	187	203	203	125	125	228	228	105	111
19SZMQ-09	MLG110	338	340	305	308	318	318	149	149	203	205	228	228	285	288	187	189	203	203	125	125	228	228	111	111
19SZMQ-10	MLG137	338	342	305	308	318	318	149	149	205	205	228	228	285	285	187	187	203	203	125	125	228	228	105	109
19SZMQ-11	MLG296	338	338	305	308	318	318	149	149	203	205	228	228	285	288	187	187	203	203	125	125	228	228	105	109
19SZMQ-12	MLG299	338	338	305	308	318	318	149	149	203	205	228	228	285	285	187	187	203	203	125	125	228	228	105	105
19SZMQ-13	MLG114	338	340	305	308	318	318	149	149	203	205	228	228	285	288	187	187	203	203	125	125	228	228	105	107
19SZMQ-14	MLG131	338	342	305	308	318	318	149	152	203	205	228	228	285	288	187	187	203	203	125	128	225	228	105	109
19SZMQ-15	MLG131	338	342	305	308	318	318	149	152	203	205	228	228	285	288	187	187	203	203	125	128	225	228	105	109
19SZMQ-16	MLG114	338	340	305	308	318	318	149	149	203	205	228	228	285	288	187	187	203	203	125	125	228	228	105	107
19SZMQ-17	MLG142	338	342	305	308	318	318	149	149	203	205	228	228	285	285	187	187	203	203	125	125	228	228	105	109
19SZMQ-18	MLG132	338	342	305	308	318	318	149	152	203	205	228	228	285	288	187	187	203	203	125	125	225	228	105	109
19SZMQ-19	MLG131	338	342	305	308	318	318	149	152	203	205	228	228	285	288	187	187	203	203	125	128	225	228	105	109
19SZMM-01	MLG114	338	340	305	308	318	318	149	149	203	205	228	228	285	288	187	187	203	203	125	125	228	228	105	107
19SZMM-02	MLG108	338	340	305	308	315	318	149	149	203	205	228	228	285	288	187	187	203	203	125	125	228	228	105	107
19SZMM-03	MLG119	338	340	308	308	315	318	149	149	203	205	228	228	285	288	187	187	203	203	125	125	225	228	105	111
19SZMM-04	MLG116	338	340	305	308	318	318	149	149	203	205	228	228	285	288	187	187	203	203	125	125	228	228	105	111
19SZMM-05	MLG126	338	340	308	308	318	318	149	149	203	205	228	228	285	288	187	187	203	203	125	125	228	228	105	111
19SZMM-06	MLG165	338	342	308	308	315	318	149	149	203	205	228	228	285	288	187	187	203	203	125	125	225	228	105	111
19SZMM-07	MLG230	338	342	308	308	318	318	149	149	203	205	228	228	288	288	187	187	203	203	125	125	228	228	105	111
19SZMM-08	MLG243	338	342	308	308	318	318	149	149	203	205	228	228	285	288	187	187	203	203	125	125	228	228	105	111
19SZMM-09	MLG129	338	342	305	308	315	318	149	149	203	205	228	228	285	288	187	187	203	203	125	125	228	228	105	111
19SZMM-10	MLG236	338	342	308	308	318	318	149	149	203	205	228	228	285	288	187	189	203	203	125	125	228	228	105	111
19SZMW-01	MLG114	338	340	305	308	318	318	149	149	203	205	228	228	285	288	187	187	203	203	125	125	228	228	105	107
19SZMW-02	MLG40	340	342	308	308	318	318	149	149	205	205	228	228	285	288	187	187	203	203	125	125	228	228	107	109
19SZMW-03	MLG40	340	342	308	308	318	318	149	149	205	205	228	228	285	288	187	187	203	203	125	125	228	228	107	109
19SZMW-04	MLG114	338	340	305	308	318	318	149	149	203	205	228	228	285	288	187	187	203	203	125	125	228	228	105	107
19SZMW-05	MLG114	338	340	305	308	318	318	149	149	203	205	228	228	285	288	187	187	203	203	125	125	228	228	105	107
19SZMW-06	MLG138	338	342	305	308	318	318	149	149	203	205	228	228	288	288	187	187	203	203	125	125	228	228	105	109
19SZMW-07	MLG114	338	340	305	308	318	318	149	149	203	205	228	228	285	288	187	187	203	203	125	125	228	228	105	107
19SZMW-08	MLG114	338	340	305	308	318	318	149	149	203	205	228	228	285	288	187	187	203	203	125	125	228	228	105	107
19SZMW-09	MLG114	338	340	305	308	318	318	149	149	203	205	228	228	285	288	187	187	203	203	125	125	228	228	105	107
19SZMW-10	MLG114	338	340	305	308	318	318	149	149	203	205	228	228	285	288	187	187	203	203	125	125	228	228	105	107
19SZMW-11	MLG114	338	340	305	308	318	318	149	149	203	205	228	228	285	288	187	187	203	203	125	125	228	228	105	107
19SZMW-12	MLG114	338	340	305	308	318	318	149	149	203	205	228	228	285	288	187	187	203	203	125	125	228	228	105	107
19SZMW-13	MLG114	338	340	305	308	318	318	149	149	203	205	228	228	285	288	187	187	203	203	125	125	228	228	105	107
19SZMW-14	MLG114	338	340	305	308	318	318	149	149	203	205	228	228	285	288	187	187	203	203	125	125	228	228	105	107
19SZMW-15	MLG114	338	340	305	308	318	318	149	149	203	205	228	228	285	288	187	187	203	203	125	125	228	228	105	107
19SZMW-16	MLG114	338	340	305	308	318	318	149	149	203	205	228	228	285	288	187	187	203	203	125	125	228	228	105	107
19SZMW-17	MLG114	338	340	305	308	318	318	149	149	203	205	228	228	285	288	187	187	203	203	125	125	228	228	105	107
19SZMW-18	MLG114	338	340	305	308	318	318	149	149	203	205	228	228	285	288	187	187	203	203	125	125	228	228	105	107
19SZMW-19	MLG114	338	340	305	308	318	318	149	149	203	205	228	228	285	288	187	187	203	203	125	125	228	228	105	107
19SZMW-20	MLG112	338	340	305	308	318	318	149	149	203	205	228	228	285	288	187	187	200	203	125	125	228	228	105	107
19SZMD-01	MLG298	338	338	305	308	318	318	149	149	203	205	228	228	285	288	187	187	209	209	125	125	228	228	105	107
19SZMD-02	MLG140	338	342	305	308	318	318	149	149	203	205	228	228	285	288	187	187	209	209	125	125	228	228	105	107
19SZMD-03	MLG346	338	338	308	308	315	318	149	149	203	205	228	228	288	288	187	189	209	209	125	125	228	228	105	109
19SZMD-04	MLG298	338	338	305	308	318	318	149	149	203	205	228	228	285	288	187	187	209	209	125	125	228	228	105	107
19SZMD-05	MLG298	338	338	305	308	318	318	149	149	203	205	228	228	285	288	187	187	209	209	125	125	228	228	105	107
19SZMD-06	MLG205	338	342	308	308	318	318	149	149	205	205	228	228	285	288	187	187	209	209	125	125	228	228	107	109
19SZMD-07	MLG298	338	338	305	308	318	318	149	149	203	205	228	228	285	288	187	187	209	209	125	125	228	228	105	107
19SZMD-08	MLG298	338	338	305	308	318	318	149	149	203	205	228	228	285	288	187	187	209	209	125	125	228	228	105	107
19SZMD-09	MLG298	338	338	305	308	318	318	149	149	203	205	228	228	285	288	187	187	209	209	125	125	228	228	105	107
19SZMD-10	MLG295	338	338	305	308	318	318	149	149	203	205	228	228	285	288	187	187	203	203	125	125	228	228	105	107
19SZLL-01	MLG430	338	338	308	308	318	318	143	149	203	205	228	228	288	288	187	187	203	203	125	125	225	228	105	105
19SZLL-02	MLG590	338	338	308	308	318	318	149	149	203	205	228	228	288	288	187	187	203	203	125	125	225	228	107	109
19SZLL-03	MLG591	338	338	308	308	318	318	149	149	203	205	228	228	288	288	187	187	203	203	125	125	225	228	105	105
19SZLL-04	MLG591	338	338	308	308	318	318	149	149	203	205	228	228	288	288	187	187	203	203	125	125	225	228	105	105
19SZLL-05	MLG430	338	338	308	308	318	318	143	149	203	205	228	228	288	288	187	187	203	203	125	125	225	228	105	105
19SZLL-06	MLG591	338	338	308	308	318	318	149	149	203	205	228	228	288	288	187	187	203	203	125	125	225	228	105	105
19SZLL-07	MLG591	338	338	308	308	318	318	149	149	203	205	228	228	288	288	187	187	203	203	125	125	225	228	105	105
19SZLL-08	MLG591	338	338	308	308	318	318	149	149	203	205	228	228	288	288	187	187	203	203	125	125	225	228	105	105
19SZLL-09	MLG591	338	338	308	308	318	318	149	149	203	205	228	228	288	288	187	187	203	203	125	125	225	228	105	105
19SZLL-10	MLG430	338	338	308	308	318	318	143	149	203	205	228	228	288	288	187	187	203	203	125	125	225	228	105	105
19SZLL-11	MLG138	338	342	305	308	318	318	149	149	203	205	228	228	288	288	187	187	203	203	125	125	228	228	105	109
19SZLL-12	MLG114	338	340	305	308	318	318	149	149	203	205	228	228	285	288	187	187	203	203	125	125	228	228	105	107
19SZLL-13	MLG36	340	342	305	308	315	318	149	149	203	205	228	228	285	288	187	187	203	203	125	125	225	228	107	109
19SZLL-14	MLG114	338	340	305	308	318	318	149	149	203	205	228	228	285	288	187	187	203	203	125	125	228	228	105	107
19SZLL-15	MLG114	338	340	305	308	318	318	149	149	203	205	228	228	285	288	187	187	203	203	125	125	228	228	105	107
19SZLL-16	MLG114	338	340	305	308	318	318	149	149	203	205	228	228	285	288	187	187	203	203	125	125	228	228	105	107
19SZLL-17	MLG114	338	340	305	308	318	318	149	149	203	205	228	228	285	288	187	187	203	203	125	125	228	228	105	107
19SZLL-18	MLG114	338	340	305	308	318	318	149	149	203	205	228	228	285	288	187	187	203	203	125	125	228	228	105	107
19SZLL-19	MLG114	338	340	305	308	318	318	149	149	203	205	228	228	285	288	187	187	203	203	125	125	228	228	105	107
19SZLL-20	MLG114	338	340	305	308	318	318	149	149	203	205	228	228	285	288	187	187	203	203	125	125	228	228	105	107
19SNYZ-01	MLG645	338	338	308	308	318	318	149	149	203	205	228	228	285	285	189	189	203	203	125	125	228	228	107	107
19SNYZ-02	MLG606	338	338	308	308	318	318	149	149	203	205	228	228	285	288	187	189	203	203	125	125	225	225	107	107
19SNYZ-03	MLG654	338	338	308	308	318	318	149	149	203	205	228	228	285	285	187	189	203	203	125	125	228	228	107	107
19SNYZ-04	MLG259	338	342	308	308	318	318	149	149	203	205	228	228	285	285	187	187	203	203	125	125	225	225	107	111
19SNYZ-05	MLG728	338	338	308	308	318	318	149	149	203	203	228	228	285	288	187	189	203	203	125	125	225	225	107	107
19SNYZ-06	MLG728	338	338	308	308	318	318	149	149	203	203	228	228	285	288	187	189	203	203	125	125	225	225	107	107
19SNYZ-07	MLG241	338	342	308	308	318	318	149	149	203	205	228	228	285	288	187	187	203	203	125	125	225	225	107	111
19SNYZ-08	MLG157	338	342	308	308	315	318	149	149	205	205	228	228	285	285	187	187	203	203	125	125	225	228	107	111
19SNYZ-09	MLG727	338	338	308	308	318	318	149	149	203	203	228	228	285	288	187	189	203	203	119	125	225	225	107	107
19SNYZ-10	MLG241	338	342	308	308	318	318	149	149	203	205	228	228	285	288	187	187	203	203	125	125	225	225	107	111
19SNYZ-11	MLG457	338	338	308	308	318	318	149	152	205	205	228	228	285	285	187	187	203	203	125	128	225	228	107	107
19SNYZ-12	MLG728	338	338	308	308	318	318	149	149	203	203	228	228	285	288	187	189	203	203	125	125	225	225	107	107
19SNYZ-13	MLG607	338	338	308	308	318	318	149	149	203	205	228	228	285	288	187	189	203	203	125	125	225	228	107	107
19SNYZ-14	MLG607	338	338	308	308	318	318	149	149	203	205	228	228	285	288	187	189	203	203	125	125	225	228	107	107
19SNYZ-16	MLG669	338	338	308	308	318	318	149	149	203	205	228	228	285	285	187	187	203	203	125	125	225	228	107	107
19SNYZ-17	MLG707	338	338	308	308	318	318	149	149	203	203	228	230	285	288	187	189	209	209	125	125	228	228	107	107
19SNYZ-18	MLG669	338	338	308	308	318	318	149	149	203	205	228	228	285	285	187	187	203	203	125	125	225	228	107	107
19SNYZ-19	MLG184	338	342	308	308	315	318	149	149	203	203	228	228	285	285	187	187	209	209	125	125	228	228	107	107
19SNYZ-20	MLG181	338	342	308	308	315	318	149	149	203	203	228	228	285	285	187	187	209	209	119	125	228	228	107	107
19SNYZ-21	MLG190	338	342	308	308	315	318	149	149	203	203	228	228	285	285	187	187	209	209	125	125	228	228	107	111
19SNYZ-22	MLG675	338	338	308	308	318	318	149	149	203	205	228	228	285	285	187	187	206	209	125	125	225	225	107	107
19SNYZ-23	MLG634	338	338	308	308	318	318	149	149	203	205	228	228	285	288	187	187	203	203	125	125	225	228	107	107
19SNYZ-24	MLG634	338	338	308	308	318	318	149	149	203	205	228	228	285	288	187	187	203	203	125	125	225	228	107	107
19SNYZ-25	MLG563	338	338	308	308	318	318	149	149	205	205	228	228	285	285	187	189	203	203	125	125	228	228	107	107
19SNYZ-26	MLG184	338	342	308	308	315	318	149	149	203	203	228	228	285	285	187	187	209	209	125	125	228	228	107	107
19SNYZ-27	MLG638	338	338	308	308	318	318	149	149	203	205	228	228	285	288	187	187	203	209	125	125	225	228	107	107
19SNYZ-28	MLG667	338	338	308	308	318	318	149	149	203	205	228	228	285	285	187	187	203	203	119	125	228	228	107	107
19SNYZ-29	MLG669	338	338	308	308	318	318	149	149	203	205	228	228	285	285	187	187	203	203	125	125	225	228	107	107
19SNYZ-30	MLG669	338	338	308	308	318	318	149	149	203	205	228	228	285	285	187	187	203	203	125	125	225	228	107	107
19SNYZ-31	MLG563	338	338	308	308	318	318	149	149	205	205	228	228	285	285	187	189	203	203	125	125	228	228	107	107
19SNYZ-32	MLG668	338	338	308	308	318	318	149	149	203	205	228	228	285	285	187	187	203	203	125	125	225	225	107	107
19SNYZ-33	MLG571	338	338	308	308	318	318	149	149	205	205	228	228	285	285	187	187	203	203	125	125	225	228	107	107
19SNYZ-34	MLG218	338	342	308	308	318	318	149	149	205	205	228	228	285	285	187	187	206	206	125	125	225	228	107	107
19SNYZ-35	MLG718	338	338	308	308	318	318	149	149	203	203	225	228	285	285	187	187	203	203	125	125	225	228	107	107
19SNYZ-36	MLG669	338	338	308	308	318	318	149	149	203	205	228	228	285	285	187	187	203	203	125	125	225	228	107	107
19SNYZ-37	MLG669	338	338	308	308	318	318	149	149	203	205	228	228	285	285	187	187	203	203	125	125	225	228	107	107
19SNYZ-38	MLG669	338	338	308	308	318	318	149	149	203	205	228	228	285	285	187	187	203	203	125	125	225	228	107	107
19SNYZ-39	MLG634	338	338	308	308	318	318	149	149	203	205	228	228	285	288	187	187	203	203	125	125	225	228	107	107
19SNYZ-40	MLG409	338	338	308	308	318	318	152	152	203	203	228	228	285	288	187	189	209	209	128	128	228	228	107	107
19SNYZ-41	MLG634	338	338	308	308	318	318	149	149	203	205	228	228	285	288	187	187	203	203	125	125	225	228	107	107
19SNYZ-42	MLG634	338	338	308	308	318	318	149	149	203	205	228	228	285	288	187	187	203	203	125	125	225	228	107	107
19SNYZ-43	MLG669	338	338	308	308	318	318	149	149	203	205	228	228	285	285	187	187	203	203	125	125	225	228	107	107
19SNYZ-44	MLG547	338	338	308	308	318	318	149	149	205	205	228	228	288	288	187	187	203	203	125	125	228	228	107	107
19SNYZ-45	MLG634	338	338	308	308	318	318	149	149	203	205	228	228	285	288	187	187	203	203	125	125	225	228	107	107
19SNYZ-46	MLG669	338	338	308	308	318	318	149	149	203	205	228	228	285	285	187	187	203	203	125	125	225	228	107	107
19SNYZ-47	MLG757	338	338	308	308	318	318	149	149	203	203	228	228	285	285	187	187	203	203	125	125	225	228	107	107
19SNYZ-48	MLG634	338	338	308	308	318	318	149	149	203	205	228	228	285	288	187	187	203	203	125	125	225	228	107	107
19SNYZ-49	MLG634	338	338	308	308	318	318	149	149	203	205	228	228	285	288	187	187	203	203	125	125	225	228	107	107
19SNYZ-50	MLG653	338	338	308	308	318	318	149	149	203	205	228	228	285	285	187	189	203	203	125	125	225	228	107	107
19SNYZ-51	MLG634	338	338	308	308	318	318	149	149	203	205	228	228	285	288	187	187	203	203	125	125	225	228	107	107
19SNYZ-52	MLG634	338	338	308	308	318	318	149	149	203	205	228	228	285	288	187	187	203	203	125	125	225	228	107	107
19SNYZ-53	MLG471	338	338	308	308	318	318	149	152	203	205	228	228	285	285	187	187	203	206	125	128	225	228	107	107
19SNYZ-54	MLG669	338	338	308	308	318	318	149	149	203	205	228	228	285	285	187	187	203	203	125	125	225	228	107	107
19SNYZ-55	MLG634	338	338	308	308	318	318	149	149	203	205	228	228	285	288	187	187	203	203	125	125	225	228	107	107
19SNYZ-56	MLG157	338	342	308	308	315	318	149	149	205	205	228	228	285	285	187	187	203	203	125	125	225	228	107	111
19SNYZ-57	MLG634	338	338	308	308	318	318	149	149	203	205	228	228	285	288	187	187	203	203	125	125	225	228	107	107
19SNYZ-58	MLG168	338	342	308	308	315	318	149	149	203	205	228	228	285	285	187	187	203	203	125	125	225	228	107	107
19SNYZ-59	MLG479	338	338	308	308	318	318	149	152	203	205	228	228	285	285	187	187	209	209	125	128	225	228	107	107
19SNYZ-60	MLG582	338	338	308	308	318	318	149	149	203	205	225	228	288	288	187	187	209	209	125	125	228	228	107	107
19SNYZ-61	MLG157	338	342	308	308	315	318	149	149	205	205	228	228	285	285	187	187	203	203	125	125	225	228	107	111
19SNYZ-62	MLG157	338	342	308	308	315	318	149	149	205	205	228	228	285	285	187	187	203	203	125	125	225	228	107	111
19SNYZ-63	MLG145	338	342	308	308	315	318	143	149	205	205	228	228	285	285	187	187	203	203	119	125	225	228	107	107
19SNYZ-64	MLG521	338	338	308	308	318	318	149	152	203	203	228	228	285	285	187	187	203	203	125	128	228	228	107	107
19SNYZ-65	MLG241	338	342	308	308	318	318	149	149	203	205	228	228	285	288	187	187	203	203	125	125	225	225	107	111
19SNYZ-66	MLG145	338	342	308	308	315	318	143	149	205	205	228	228	285	285	187	187	203	203	119	125	225	228	107	107
19SNYZ-67	MLG147	338	342	308	308	315	318	143	149	205	205	228	228	285	285	187	187	203	203	125	125	225	228	107	111
19SNYZ-68	MLG201	338	342	308	308	318	318	143	149	203	205	228	228	285	288	187	187	203	203	119	125	225	225	107	111
19SNYZ-69	MLG447	338	338	308	308	318	318	143	149	203	203	228	230	285	288	187	189	209	209	119	125	228	228	107	107
19SNYZ-70	MLG328	338	338	308	308	315	318	143	149	205	205	228	228	285	288	187	187	203	209	119	125	225	228	107	107
19SNYZ-71	MLG427	338	338	308	308	318	318	143	149	203	205	225	228	285	288	187	187	203	209	119	125	225	225	107	107
19SNYZ-72	MLG370	338	338	308	308	318	318	143	143	205	205	228	228	285	285	187	187	200	203	119	125	225	225	107	107
19SNYZ-73	MLG449	338	338	308	308	318	318	143	149	203	203	228	228	285	288	187	187	203	203	119	125	225	228	107	107
19SNYZ-74	MLG414	338	338	308	308	318	318	143	149	205	205	228	228	285	285	187	189	203	203	119	125	228	228	107	107
19SNYZ-75	MLG54	342	342	308	308	318	318	143	149	203	203	228	228	285	285	187	187	203	203	119	125	228	228	107	111
19SNYZ-76	MLG370	338	338	308	308	318	318	143	143	205	205	228	228	285	285	187	187	200	203	119	125	225	225	107	107
19SNYZ-77	MLG433	338	338	308	308	318	318	143	149	203	205	228	228	285	288	187	187	203	203	119	125	225	228	107	107
19SNYZ-78	MLG570	338	338	308	308	318	318	149	149	205	205	228	228	285	285	187	187	200	203	125	125	225	225	107	107
19SNYZ-79	MLG451	338	338	308	308	318	318	143	149	203	203	228	228	285	285	187	187	203	206	119	125	225	228	107	107
19SNYZ-80	MLG321	338	338	308	308	315	318	143	143	203	205	228	228	285	285	187	189	203	203	119	125	228	228	107	107
19SNYZ-81	MLG420	338	338	308	308	318	318	143	149	205	205	228	228	285	285	187	187	203	206	119	125	225	228	107	107
19SNYZ-82	MLG410	338	338	308	308	318	318	143	149	205	205	225	228	285	288	187	189	203	209	119	125	228	228	107	107
19SNYZ-83	MLG677	338	338	308	308	318	318	149	149	203	205	228	228	285	285	187	187	203	209	119	125	225	228	107	107
19SNYZ-84	MLG561	338	338	308	308	318	318	149	149	205	205	228	228	285	285	187	189	203	203	125	125	225	228	107	107
19SNYZ-85	MLG411	338	338	308	308	318	318	143	149	205	205	225	228	285	285	187	189	203	203	125	125	225	228	107	107
19SNYZ-86	MLG448	338	338	308	308	318	318	143	149	203	203	225	228	285	285	187	187	203	203	125	125	225	228	107	107
19SNYZ-87	MLG414	338	338	308	308	318	318	143	149	205	205	228	228	285	285	187	189	203	203	119	125	228	228	107	107
19SNYZ-88	MLG350	338	338	308	308	315	318	149	149	203	205	228	228	285	288	187	187	209	209	125	125	225	228	107	107
19SNYZ-89	MLG433	338	338	308	308	318	318	143	149	203	205	228	228	285	288	187	187	203	203	119	125	225	228	107	107
19SNYZ-90	MLG148	338	342	308	308	315	318	143	149	203	205	228	228	285	285	187	187	203	203	125	125	225	228	107	107
19SNYZ-91	MLG146	338	342	308	308	315	318	143	149	205	205	228	228	285	285	187	187	203	203	119	125	225	228	107	111
19SNYZ-92	MLG146	338	342	308	308	315	318	143	149	205	205	228	228	285	285	187	187	203	203	119	125	225	228	107	111
19SNYZ-93	MLG417	338	338	308	308	318	318	143	149	205	205	228	228	285	285	187	189	203	203	125	125	228	228	107	107
19SNYZ-94	MLG147	338	342	308	308	315	318	143	149	205	205	228	228	285	285	187	187	203	203	125	125	225	228	107	111
19SNYZ-95	MLG323	338	338	308	308	315	318	143	149	205	205	228	228	288	288	187	187	203	209	119	125	225	228	107	107
19SNYZ-96	MLG367	338	338	308	308	318	318	143	143	205	205	228	228	285	285	187	189	203	203	119	125	225	228	107	107
19SNYT-01	MLG349	338	338	308	308	315	318	149	149	203	205	228	228	285	288	187	187	203	203	125	125	225	228	107	107
19SNYT-02	MLG333	338	338	308	308	315	318	143	149	203	205	228	228	285	288	187	187	203	203	119	125	225	228	107	107
19SNYT-03	MLG336	338	338	308	308	315	318	143	149	203	205	228	228	285	285	187	187	203	203	119	125	225	228	107	107
19SNYT-04	MLG333	338	338	308	308	315	318	143	149	203	205	228	228	285	288	187	187	203	203	119	125	225	228	107	107
19SNYT-05	MLG333	338	338	308	308	315	318	143	149	203	205	228	228	285	288	187	187	203	203	119	125	225	228	107	107
19SNYT-06	MLG333	338	338	308	308	315	318	143	149	203	205	228	228	285	288	187	187	203	203	119	125	225	228	107	107
19SNYT-07	MLG563	338	338	308	308	318	318	149	149	205	205	228	228	285	285	187	189	203	203	125	125	228	228	107	107
19SNYT-08	MLG333	338	338	308	308	315	318	143	149	203	205	228	228	285	288	187	187	203	203	119	125	225	228	107	107
19SNYT-09	MLG416	338	338	308	308	318	318	143	149	205	205	228	228	285	285	187	189	203	203	125	125	225	228	107	107
19SNYT-10	MLG428	338	338	308	308	318	318	143	149	203	205	225	228	285	285	187	187	203	209	119	125	225	228	107	107
19SNYT-11	MLG530	338	338	308	308	318	318	149	152	203	203	228	228	285	285	187	187	203	209	125	128	225	228	107	107
19SNYT-12	MLG457	338	338	308	308	318	318	149	152	205	205	228	228	285	285	187	187	203	203	125	128	225	228	107	107
19SNYT-13	MLG426	338	338	308	308	318	318	143	149	203	205	225	228	285	288	187	187	203	203	119	125	228	228	107	107
19SNYT-14	MLG324	338	338	308	308	315	318	143	149	205	205	228	228	288	288	187	187	209	209	125	125	225	228	107	107
19SNYT-15	MLG323	338	338	308	308	315	318	143	149	205	205	228	228	288	288	187	187	203	209	119	125	225	228	107	107
19SNYT-16	MLG369	338	338	308	308	318	318	143	143	205	205	228	228	285	285	187	189	203	209	119	125	228	228	107	107
19SNYT-17	MLG429	338	338	308	308	318	318	143	149	203	205	225	228	285	285	187	187	209	209	119	125	225	228	107	107
19SNYT-18	MLG414	338	338	308	308	318	318	143	149	205	205	228	228	285	285	187	189	203	203	119	125	228	228	107	107
19SNYT-19	MLG639	338	338	308	308	318	318	149	149	203	205	228	228	285	288	187	187	209	209	125	125	225	228	107	107
19SNYT-20	MLG414	338	338	308	308	318	318	143	149	205	205	228	228	285	285	187	189	203	203	119	125	228	228	107	107
19SNYT-21	MLG414	338	338	308	308	318	318	143	149	205	205	228	228	285	285	187	189	203	203	119	125	228	228	107	107
19SNYT-22	MLG417	338	338	308	308	318	318	143	149	205	205	228	228	285	285	187	189	203	203	125	125	228	228	107	107
19SNYT-23	MLG366	338	338	308	308	318	318	143	143	205	205	228	228	285	285	187	189	203	203	119	119	228	228	107	107
19SNYT-25	MLG323	338	338	308	308	315	318	143	149	205	205	228	228	288	288	187	187	203	209	119	125	225	228	107	107
19SNYT-26	MLG414	338	338	308	308	318	318	143	149	205	205	228	228	285	285	187	189	203	203	119	125	228	228	107	107
19SNYT-27	MLG372	338	338	308	308	318	318	143	143	205	205	228	228	285	285	187	187	203	203	119	125	225	228	107	107
19SNYT-28	MLG466	338	338	308	308	318	318	149	152	203	205	228	228	285	288	187	187	203	203	125	128	225	228	107	107
19SNYT-29	MLG425	338	338	308	308	318	318	143	149	205	205	228	228	285	285	187	187	203	203	125	125	225	228	107	107
19SNYT-30	MLG443	338	338	308	308	318	318	143	149	203	205	228	228	285	285	187	187	203	203	125	125	225	228	107	107
19SNYT-31	MLG371	338	338	308	308	318	318	143	143	205	205	228	228	285	285	187	187	203	203	119	119	225	228	107	107
19SNYT-32	MLG378	338	338	308	308	318	318	143	143	203	205	228	228	285	285	187	187	203	203	119	125	225	228	107	107
19SNYT-33	MLG436	338	338	308	308	318	318	143	149	203	205	228	228	285	285	187	189	203	203	119	125	225	228	107	107
19SNYT-34	MLG318	338	338	308	308	315	318	143	143	205	205	228	228	285	288	187	187	203	209	119	125	225	228	107	107
19SNYT-35	MLG452	338	338	308	308	318	318	143	149	203	203	228	228	285	285	187	187	203	203	119	125	225	228	107	107
19SNYT-36	MLG425	338	338	308	308	318	318	143	149	205	205	228	228	285	285	187	187	203	203	125	125	225	228	107	107
19SNYP-01	MLG563	338	338	308	308	318	318	149	149	205	205	228	228	285	285	187	189	203	203	125	125	228	228	107	107
19SNYP-02	MLG417	338	338	308	308	318	318	143	149	205	205	228	228	285	285	187	189	203	203	125	125	228	228	107	107
19SNYP-03	MLG414	338	338	308	308	318	318	143	149	205	205	228	228	285	285	187	189	203	203	119	125	228	228	107	107
19SNYP-04	MLG414	338	338	308	308	318	318	143	149	205	205	228	228	285	285	187	189	203	203	119	125	228	228	107	107
19SNYP-05	MLG366	338	338	308	308	318	318	143	143	205	205	228	228	285	285	187	189	203	203	119	119	228	228	107	107
19SNYP-06	MLG368	338	338	308	308	318	318	143	143	205	205	228	228	285	285	187	189	203	203	119	125	228	228	107	107
19SNYP-07	MLG414	338	338	308	308	318	318	143	149	205	205	228	228	285	285	187	189	203	203	119	125	228	228	107	107
19SNYP-08	MLG414	338	338	308	308	318	318	143	149	205	205	228	228	285	285	187	189	203	203	119	125	228	228	107	107
19SNYP-09	MLG414	338	338	308	308	318	318	143	149	205	205	228	228	285	285	187	189	203	203	119	125	228	228	107	107
19SNYP-10	MLG414	338	338	308	308	318	318	143	149	205	205	228	228	285	285	187	189	203	203	119	125	228	228	107	107
19SGZT-02	MLG307	338	338	308	308	315	315	143	149	205	205	228	228	288	288	187	187	209	209	125	125	225	228	107	107
19SGZT-04	MLG455	338	338	308	308	318	318	149	152	205	205	228	228	285	288	187	187	209	209	125	128	225	228	107	107
19SGZT-10	MLG307	338	338	308	308	315	315	143	149	205	205	228	228	288	288	187	187	209	209	125	125	225	228	107	107
19SGZT-11	MLG310	338	338	308	308	315	315	149	149	205	205	228	228	288	288	187	187	209	209	125	125	225	228	107	107
19SGZT-12	MLG310	338	338	308	308	315	315	149	149	205	205	228	228	288	288	187	187	209	209	125	125	225	228	107	107
19SGZT-13	MLG306	338	338	308	308	315	315	143	149	205	205	228	228	288	288	187	187	209	209	119	125	225	228	107	107
19SGZT-15	MLG412	338	338	308	308	318	318	143	149	205	205	228	228	285	288	187	187	203	203	125	125	225	225	107	107
19SGZT-20	MLG307	338	338	308	308	315	315	143	149	205	205	228	228	288	288	187	187	209	209	125	125	225	228	107	107
19SGZT-21	MLG310	338	338	308	308	315	315	149	149	205	205	228	228	288	288	187	187	209	209	125	125	225	228	107	107
19SGZT-22	MLG306	338	338	308	308	315	315	143	149	205	205	228	228	288	288	187	187	209	209	119	125	225	228	107	107
19SGZT-23	MLG305	338	338	308	308	315	315	143	149	205	205	228	228	288	288	187	187	203	209	119	125	225	228	107	107
19SGZT-24	MLG306	338	338	308	308	315	315	143	149	205	205	228	228	288	288	187	187	209	209	119	125	225	228	107	107
19SGZT-25	MLG310	338	338	308	308	315	315	149	149	205	205	228	228	288	288	187	187	209	209	125	125	225	228	107	107
19SGZL-05	MLG198	338	342	308	308	318	318	143	149	205	205	228	228	285	285	187	187	206	206	119	125	225	228	107	111
19SGZL-07	MLG219	338	342	308	308	318	318	149	149	205	205	228	228	285	285	187	187	206	206	125	125	225	228	107	111
19SGZL-08	MLG219	338	342	308	308	318	318	149	149	205	205	228	228	285	285	187	187	206	206	125	125	225	228	107	111
19SGZL-09	MLG198	338	342	308	308	318	318	143	149	205	205	228	228	285	285	187	187	206	206	119	125	225	228	107	111
19SGZN-03	MLG366	338	338	308	308	318	318	143	143	205	205	228	228	285	285	187	189	203	203	119	119	228	228	107	107
19SGZN-05	MLG368	338	338	308	308	318	318	143	143	205	205	228	228	285	285	187	189	203	203	119	125	228	228	107	107
19SGZN-06	MLG563	338	338	308	308	318	318	149	149	205	205	228	228	285	285	187	189	203	203	125	125	228	228	107	107
19SGZN-07	MLG560	338	338	308	308	318	318	149	149	205	205	228	228	285	285	187	189	203	203	119	125	228	228	107	107
19SGZN-11	MLG414	338	338	308	308	318	318	143	149	205	205	228	228	285	285	187	189	203	203	119	125	228	228	107	107
19SGZN-12	MLG414	338	338	308	308	318	318	143	149	205	205	228	228	285	285	187	189	203	203	119	125	228	228	107	107
19SGZN-13	MLG563	338	338	308	308	318	318	149	149	205	205	228	228	285	285	187	189	203	203	125	125	228	228	107	107
19SGZN-14	MLG417	338	338	308	308	318	318	143	149	205	205	228	228	285	285	187	189	203	203	125	125	228	228	107	107
19SQGH-01	MLG100	338	344	308	308	318	318	143	149	205	205	228	228	285	285	187	187	203	203	119	125	225	228	107	107
19SQGH-02	MLG99	338	344	308	308	318	318	143	149	205	205	228	228	285	285	187	187	203	203	119	125	225	228	107	113
19SQGH-03	MLG99	338	344	308	308	318	318	143	149	205	205	228	228	285	285	187	187	203	203	119	125	225	228	107	113
19SQGH-04	MLG99	338	344	308	308	318	318	143	149	205	205	228	228	285	285	187	187	203	203	119	125	225	228	107	113
19SQGH-05	MLG422	338	338	308	308	318	318	143	149	205	205	228	228	285	285	187	187	203	203	119	125	225	228	107	107
19SQGH-06	MLG421	338	338	308	308	318	318	143	149	205	205	228	228	285	285	187	187	203	206	119	125	228	228	107	107
19SQGH-07	MLG100	338	344	308	308	318	318	143	149	205	205	228	228	285	285	187	187	203	203	119	125	225	228	107	107
19SQGH-08	MLG422	338	338	308	308	318	318	143	149	205	205	228	228	285	285	187	187	203	203	119	125	225	228	107	107
19SQGH-09	MLG329	338	338	308	308	315	318	143	149	205	205	228	228	285	285	187	189	203	209	119	125	225	228	107	107
19SQGH-10	MLG97	338	344	308	308	318	318	143	149	205	205	228	228	285	285	187	187	200	206	119	125	225	228	107	107
19SQGH-11	MLG441	338	338	308	308	318	318	143	149	203	205	228	228	285	285	187	187	203	203	119	125	225	228	107	107
19SQGH-12	MLG422	338	338	308	308	318	318	143	149	205	205	228	228	285	285	187	187	203	203	119	125	225	228	107	107
19SQGH-13	MLG200	338	342	308	308	318	318	143	149	203	205	228	228	288	288	187	187	203	203	119	125	225	228	107	111
19SQGG-01	MLG424	338	338	308	308	318	318	143	149	205	205	228	228	285	285	187	187	203	203	125	125	225	225	107	107
19SQGG-03	MLG95	338	344	308	308	318	318	143	143	205	205	228	228	285	285	187	187	203	203	119	125	225	228	107	107
19SQGG-04	MLG100	338	344	308	308	318	318	143	149	205	205	228	228	285	285	187	187	203	203	119	125	225	228	107	107
19SQGG-05	MLG95	338	344	308	308	318	318	143	143	205	205	228	228	285	285	187	187	203	203	119	125	225	228	107	107
19SQGG-06	MLG100	338	344	308	308	318	318	143	149	205	205	228	228	285	285	187	187	203	203	119	125	225	228	107	107
19SQGG-08	MLG423	338	338	308	308	318	318	143	149	205	205	228	228	285	285	187	187	203	203	119	125	228	228	107	107
19SQGG-09	MLG423	338	338	308	308	318	318	143	149	205	205	228	228	285	285	187	187	203	203	119	125	228	228	107	107
19SQGG-11	MLG422	338	338	308	308	318	318	143	149	205	205	228	228	285	285	187	187	203	203	119	125	225	228	107	107
19SQGG-12	MLG422	338	338	308	308	318	318	143	149	205	205	228	228	285	285	187	187	203	203	119	125	225	228	107	107
19SQGG-13	MLG373	338	338	308	308	318	318	143	143	205	205	228	228	285	285	187	187	203	203	119	125	228	228	107	107
19SQGG-14	MLG95	338	344	308	308	318	318	143	143	205	205	228	228	285	285	187	187	203	203	119	125	225	228	107	107
19SQGL-01	MLG319	338	338	308	308	315	318	143	143	205	205	228	228	285	285	187	187	203	206	119	125	225	225	107	107
19SQGL-02	MLG333	338	338	308	308	315	318	143	149	203	205	228	228	285	288	187	187	203	203	119	125	225	228	107	107
19SQGL-03	MLG326	338	338	308	308	315	318	143	149	205	205	228	228	285	288	187	187	206	206	125	125	225	225	107	107
19SQGL-04	MLG326	338	338	308	308	315	318	143	149	205	205	228	228	285	288	187	187	206	206	125	125	225	225	107	107
19SQGL-05	MLG197	338	342	308	308	318	318	143	149	205	205	228	228	285	288	187	187	203	203	119	125	225	225	107	107
19SQGL-06	MLG317	338	338	308	308	315	318	143	143	205	205	228	228	285	288	187	187	200	206	119	119	225	225	107	107
19SQGL-07	MLG372	338	338	308	308	318	318	143	143	205	205	228	228	285	285	187	187	203	203	119	125	225	228	107	107
19SQGL-08	MLG325	338	338	308	308	315	318	143	149	205	205	228	228	285	288	187	187	200	206	119	125	225	225	107	107
19SQGL-09	MLG99	338	344	308	308	318	318	143	149	205	205	228	228	285	285	187	187	203	203	119	125	225	228	107	113
19SQGW-01	MLG99	338	344	308	308	318	318	143	149	205	205	228	228	285	285	187	187	203	203	119	125	225	228	107	113
19SQGW-02	MLG99	338	344	308	308	318	318	143	149	205	205	228	228	285	285	187	187	203	203	119	125	225	228	107	113
19SQGW-03	MLG99	338	344	308	308	318	318	143	149	205	205	228	228	285	285	187	187	203	203	119	125	225	228	107	113
[truncated: 106 more rows]
